# Supplementary material for: Machine learning-based health environmental-clinical risk scores in European children
Source: Commun Med (Lond). 2024 May 23;4:98. doi: 10.1038/s43856-024-00513-y (PMC11116423; doi:10.1038/s43856-024-00513-y)
Supplement: Supplementary file 4 — Supplementary Data 1 [file 43856_2024_513_MOESM4_ESM.xlsx]

## Sheet: Exposures
Name	Family	Period	Description	Type	Transformation	Percent missing
Outdoor and urban exposures
Temperature (preg)	Meteorological	Pregnancy	Temperature average during pregnancy	numeric	None	7.89
Temperature (month)	Meteorological	Postnatal	Mean temperature one month before xamination at home	numeric	None	6.58
Temperature (satellite)	Meteorological	Postnatal	Land surface temperature from satellite image	numeric	None	14.41
Humidity (preg)	Meteorological	Pregnancy	Mean humidity during pregnancy	numeric	None	7.89
Humidity (day)	Meteorological	Postnatal	Mean humidity one day before examination at home	numeric	None	11.58
Humidity (week)	Meteorological	Postnatal	Mean humidity one week before examination at home	numeric	None	7.7
Humidity (month)	Meteorological	Postnatal	Mean humidity one month before examination at home	numeric	None	6.58
UV-Vit.D (month)	Meteorological	Postnatal	Vitamine-D UV dose per subjectone month before at home	numeric	None	0.33
NO2(day)	Air pollution	Postnatal	no2 value (extrapolated back in time using ratio method)one day before hs test at home	numeric	Logarithmic	1.51
NO2(week)	Air pollution	Postnatal	no2 value (extrapolated back in time using ratio method)one week before hs test at home	numeric	Logarithmic	0.46
NO2(year)	Air pollution	Postnatal	no2 value (extrapolated back in time using ratio method)one year before hs test at home	numeric	Logarithmic	0.33
NOX(day)	Air pollution	Postnatal	nox value (extrapolated back in time using ratio method)one day before hs test at home	numeric	None	27.89
NOX(week)	Air pollution	Postnatal	nox value (extrapolated back in time using ratio method)one week before hs test at home	numeric	None	26.91
PM10(day)	Air pollution	Postnatal	pm10 value (extrapolated back in time using ratio method)one day before hs test at home	numeric	None	14.8
PM10(week)	Air pollution	Postnatal	pm10 value (extrapolated back in time using ratio method)one week before hs test at home	numeric	None	13.75
PM10(year)	Air pollution	Postnatal	pm10 value (extrapolated back in time using ratio method)one year before hs test at home	numeric	None	13.62
PM2.5(preg)	Air pollution	Pregnancy	pm25 value (extrapolated back in time using ratio method) during pregnancy	numeric	None	2.7
PM2.5(day)	Air pollution	Postnatal	pm25 value (extrapolated back in time using ratio method)one day before hs test at home	numeric	None	1.51
PM2.5(week)	Air pollution	Postnatal	pm25 value (extrapolated back in time using ratio method)one week before hs test at home	numeric	None	0.46
PM2.5(year)	Air pollution	Postnatal	pm25 value (extrapolated back in time using ratio method)one year before hs test at home	numeric	None	0.33
PMabsorbance(day)	Air pollution	Postnatal	pm25 absorbance value (extrapolated back in time using ratio method)one day before hs test at home	numeric	None	27.89
PMabsorbance(week)	Air pollution	Postnatal	pm25 absorbance value (extrapolated back in time using ratio method)one week before hs test at home	numeric	None	26.91
PMabsorbance(year)	Air pollution	Postnatal	pm25 absorbance value (extrapolated back in time using ratio method)one year before hs test at home	numeric	None	26.78
Traffic noise (24h-home)	Noise	Postnatal	lden (one day, eveningh, night) value at home	numeric	None	29.01
Traffic noise (24h-school)	Noise	Postnatal	lden (one day, eveningh, night) value at shcool	numeric	None	29.34
Traffic noise(24h commuting)	Noise	Postnatal	lden (one day, eveningh, night) value (weighted average) at commuting	numeric	None	29.21
Traffic noise (night-home)	Noise	Postnatal	ln (night) value at home	numeric	None	53.22
Traffic noise (night-school)	Noise	Postnatal	ln (night) value at shcool	numeric	None	53.36
Noise disturbance (other children)	Noise	Postnatal	How often do the following sources of noise bother your child? :1. Other children at home (1: Very often, 2: Fairly often, 3: Sometimes, 4: Almost Never, 5: Never, 6: Don't know)	categorical	None	0.53
Noise disturbance (street)	Noise	Postnatal	How often do the following sources of noise bother your child? :2. People on the street (1: Very often, 2: Fairly often, 3: Sometimes, 4: Almost Never, 5: Never, 6: Don't know)	categorical	None	0.53
Noise disturbance (traffic)	Noise	Postnatal	How often do the following sources of noise bother your child? :3. Traffic on the street (1: Very often, 2: Fairly often, 3: Sometimes, 4: Almost Never, 5: Never, 6: Don't know)	categorical	None	0.66
Noise disturbance (neighbours)	Noise	Postnatal	How often do the following sources of noise bother your child? :4. Neighbours (1: Very often, 2: Fairly often, 3: Sometimes, 4: Almost Never, 5: Never, 6: Don't know)	categorical	None	0.46
Noise disturbance (pubs)	Noise	Postnatal	How often do the following sources of noise bother your child? :5. Bars, pubs, nightclubs (1: Very often, 2: Fairly often, 3: Sometimes, 4: Almost Never, 5: Never, 6: Don't know)	categorical	None	0.92
Noise disturbance (industry)	Noise	Postnatal	How often do the following sources of noise bother your child? :6. Workshops, industries (1: Very often, 2: Fairly often, 3: Sometimes, 4: Almost Never, 5: Never, 6: Don't know)	categorical	None	0.92
Noise disturbance (works)	Noise	Postnatal	How often do the following sources of noise bother your child? :7. Works (public and / or private) (1: Very often, 2: Fairly often, 3: Sometimes, 4: Almost Never, 5: Never, 6: Don't know)	categorical	None	0.86
Noise disturbance (other)	Noise	Postnatal	How often do the following sources of noise bother your child? :8. Any other noise (1: Very often, 2: Fairly often, 3: Sometimes, 4: Almost Never, 5: Never, 6: Don't know)	categorical	None	6.25
Noise disturbance (sleep)	Noise	Postnatal	Does noise from traffic outside the house disturb or bother your child when sleeping (1: Very often, 2: Fairly often, 3: Sometimes, 4: Almost Never, 5: Never, 6: Don't know)	categorical	None	0.46
Green space size (home)	Built environment	Postnatal	Area of closest green space > 5,000m2 at home	numeric	None	6.97
Green space size (school)	Built environment	Postnatal	Area of closest green space > 5,000m2 at school	numeric	None	7.57
Green space distance(home)	Built environment	Postnatal	Straight line distance to nearest green space > 5,000m2 at home	numeric	None	6.97
Green space distance(school)	Built environment	Postnatal	Straight line distance to nearest green space > 5,000m2 at school	numeric	None	7.57
Blue space size(home)	Built environment	Postnatal	Area of closest blue space > 5,000m2 at home	numeric	None	6.97
Blue space size(school)	Built environment	Postnatal	Area of closest blue space > 5,000m2 at school	numeric	None	7.57
Blue space distance(home)	Built environment	Postnatal	Straight line distance to nearest blue space > 5,000m2 at home	numeric	None	6.97
Blue space distance(school)	Built environment	Postnatal	Straight line distance to nearest blue space > 5,000m2 at school	numeric	None	7.57
NDVI(100m-home)	Built environment	Postnatal	Average of NDVI values within a buffer of 100mat home	numeric	None	0.2
NDVI(100m-school)	Built environment	Postnatal	Average of NDVI values within a buffer of 100m at school	numeric	None	0.59
NDVI(100m-commuting)	Built environment	Postnatal	Average of NDVI values within a buffer of 100m at commuting	numeric	None	1.84
Accessibility(bus lines 300m)	Built environment	Postnatal	Meters of public transport mode lines inside each 300m buffer, divided by the buffer area in km2	numeric	None	44.74
Accessibility(bus lines 300m - shcool)	Built environment	Postnatal	Meters of public transport mode lines inside each 300m buffer, divided by the buffer area in km2 at shcool	numeric	None	45.13
Accessibility(bus stops 300m)	Built environment	Postnatal	Number of bus public transport mode stops inside each 300m buffer, divided by the buffer area in km2	numeric	None	12.37
Accessibility(bus stops 300m - shcool)	Built environment	Postnatal	Number of bus public transport mode stops inside each 300m buffer, divided by the buffer area in km2 at shcool	numeric	None	12.96
Building density (300m)	Built environment	Postnatal	Building density (m2 built/km2) within a buffers of 300m	numeric	None	10.33
Building density (300m-school)	Built environment	Postnatal	Building density (m2 built/km2) within a buffers of 300m at shcool	numeric	None	8.68
Facility density (300m)	Built environment	Postnatal	Number of facilities present divided by the area of the 300 meters buffer	numeric	Logarithmic	0.07
Facility density (300m - school)	Built environment	Postnatal	Number of facilities present divided by the area of the 300 meters buffer	numeric	Logarithmic	0.46
Facility richness (300m)	Built environment	Postnatal	Number of different facility types present divided by the maximum potential number of facility types (at a 300m buffer)	numeric	None	0.07
Facility richness (300m - school)	Built environment	Postnatal	Number of different facility types present divided by the maximum potential number of facility types (at a 300m buffer)	numeric	None	0.46
Population density (home)	Built environment	Postnatal	population density at home	numeric	None	0.07
Population density (school)	Built environment	Postnatal	population density at school	numeric	None	0.46
Population density (preg)	Built environment	Pregnancy	population density at pregnancy period	numeric	Square root	2.43
Connectivity (300m)	Built environment	Postnatal	Connectivity density (number of intersections / km2) within a buffer of 300 m at home	numeric	Logarithmic	10.59
Connectivity (300m - school)	Built environment	Postnatal	Connectivity density (number of intersections / km2) within a buffer of 300m at school	numeric	Logarithmic	9.74
Connectivity (300m - preg)	Built environment	Pregnancy	Number of facilities present divided by the area of the 300 meters buffer at pregnancy period	numeric	Logarithmic	7.43
Land use (300m)	Built environment	Postnatal	Landuse Shannon's Evenness Index at home	numeric	None	6.84
Land use (300m - school)	Built environment	Postnatal	Landuse Shannon's Evenness Index at school	numeric	None	7.57
Deprivation Index(quintiles)	Built environment	Postnatal	Area-level SES indicator (deprivation index in quintiles) at home	quintiles	quintiles	19.61
Deprivation Index(quintiles-school)	Built environment	Postnatal	Area-level SES indicator (deprivation index in quintiles) at school	quintiles	quintiles	19.08
Walkability	Built environment	Postnatal	walkability index (as mean of deciles of facility richness index, landuse shannon's Evenness Index, population density, connectivity density) at home	numeric	None	14.08
Walkability(shcool)	Built environment	Postnatal	walkability index (as mean of deciles of facility richness index, landuse shannon's Evenness Index, population density, connectivity density) at school	numeric	None	13.82
Green space(300m-home)	Built environment	Postnatal	Is there a greenspace in a distance of 300m at school?	dichotomous	None	6.97
Green space(300m-school)	Built environment	Postnatal	Is there a greenspace in a distance of 300m at home?	dichotomous	None	7.57
Green space(300m-preg)	Built environment	Pregnancy	Is there a greenspace in a distance of 300m at pregnancy period	dichotomous	None	8.36
Blue space(300m-home)	Built environment	Postnatal	Is there a bluespace in a distance of 300m at home	dichotomous	None	6.97
Blue space(300m-school)	Built environment	Postnatal	Is there a bluespace in a distance of 300m at school	dichotomous	None	7.57
Blue space(300m-preg)	Built environment	Postnatal	Is there a bluespace in a distance of 300m at pregnancy period	dichotomous	None	8.36
Road traffic load(100m-preg)	Traffic	Pregnancy	Total traffic load of all roads in 100 m buffer at pregnancy period	numeric	Pow1over3	22.96
Road traffic load(100 m)	Traffic	Postnatal	Total traffic load of all roads in 100 m buffer at home	numeric	Pow1over3	2.83
Road traffic load(100 m-school)	Traffic	Postnatal	Total traffic load of all roads in 100 m buffer at school	numeric	None	2.89
Traffic density nearest road	Traffic	Postnatal	Traffic density on nearest road	numeric	None	1.12
Traffic density nearest road (school)	Traffic	Postnatal	Traffic density on nearest road	numeric	None	1.51
Inverse distance nearest road (preg)	Traffic	Pregnancy	Inverse distance to nearest road at pregnancy period	numeric	Logarithmic	2.3
Inverse distance nearest road	Traffic	Postnatal	Inverse distance to nearest road at home	numeric	Logarithmic	1.12
Inverse distance nearest road (school)	Traffic	Postnatal	Inverse distance to nearest road at school	numeric	None	1.51
Social and economic capital
Familly affluence	Social and economic capital	Postnatal	Family Affluence Scale (FAS II) continuous	numeric	None	0.26
Familly finance	Social and economic capital	Postnatal	How well would you say your family is managing financially these days. (1: Living comfortably, 2: Doing alright, 3: Getting by, 4: Finding it quite difficult, 5: Finding it very difficult, 6: Does not wish to answer)	categorical	None	0.39
Friendly contacts freq	Social and economic capital	Postnatal	How often do you have contact with your friends and/or family? (1: (almost) Daily, 2: At least 1 a week, 3: 1-3 times per month, 4: Less than once a month, 5: Seldom or never, 6: Does not wish to answer)	categorical	None	1.05
Employment status	Social and economic capital	Postnatal	What is your current employment status? (1: Employed, 2: Unemployed, 3: Student, 4: Stay-at-home parent, 5: Rehabilitation/disabled, 6: Military, 7: Other, 8: Does not wish to answer)	categorical	None	0.2
Is caucasian?	Social and economic capital	Postnatal	Is caucasian?	dichotomous	None	4.67
Contaminant exposures
Cigarette(mother)	Tobacco smoking	Pregnancy	maternal active Tobacco Smoke pregnancy mean nb cig/day	numeric	None	17.96
Cotinine(mother)	Tobacco smoking	Pregnancy	Cotinine (µg/g) in mother adjusted for creatinine	numeric	None	27.3
Cotinine(dich)	Tobacco smoking	Postnatal	Dichotomous variable of cotinine in child	dichotomous	None	14.47
Cotinine(cat-mother)	Tobacco smoking	Pregnancy	Categorical variable of cotinine in mother	categorical	None	27.3
ETS	Tobacco smoking	Postnatal	Global exposure of the child to ETS (2 categories)	dichotomous	None	2.3
Parental smoking	Tobacco smoking	Postnatal	Tobacco Smoke status of parents (both) (neither, one, both)	categorical	None	1.05
Tobacco Consumption(mother)	Tobacco smoking	Pregnancy	Which of the following best describes your consumption of tobacco? (Non-smoker, and has never smoked; Non-smoker, but previously smoked although not daily; Non-smoker, but previously smoked daily; Smoker but not daily; Daily smoker)	categorical	None	0.2
Arsenic (child)	Metals	Postnatal	Arsenic (As) in child	numeric	Logarithmic	14.67
Arsenic (mother)	Metals	Pregnancy	Arsenic (As) in mother	numeric	Logarithmic	44.61
Cadmium (child)	Metals	Postnatal	Cadmium (Cd) in child	numeric	Logarithmic	14.67
Cadmium (mother)	Metals	Pregnancy	Cadmium (Cd) in mother	numeric	Logarithmic	44.61
Cobalt (child)	Metals	Postnatal	Cobalt (Co) in child	numeric	Logarithmic	14.67
Cobalt (mother)	Metals	Pregnancy	Cobalt (Co) in mother	numeric	Logarithmic	44.61
Caesium (child)	Metals	Postnatal	Caesium (Cs) in child	numeric	Logarithmic	14.67
Caesium (mother)	Metals	Pregnancy	Caesium (Cs) in mother	numeric	Logarithmic	44.61
Copper (child)	Metals	Postnatal	Copper (Cu) in child	numeric	Logarithmic	14.67
Copper (mother)	Metals	Pregnancy	Copper (Cu) in mother	numeric	Logarithmic	44.61
Mercury (child)	Metals	Postnatal	Mercury (Hg) in child	numeric	Logarithmic	14.67
Mercury (mother)	Metals	Pregnancy	Mercury (Hg) in mother	numeric	Logarithmic	32.3
Manganese (child)	Metals	Postnatal	Manganese (Mn) in child	numeric	Logarithmic	14.67
Manganese (mother)	Metals	Pregnancy	Manganese (Mn) in mother	numeric	Logarithmic	44.61
Molybdenum (child)	Metals	Postnatal	Molybdenum (Mo) in child	numeric	Logarithmic	14.67
Molybdenum (mother)	Metals	Pregnancy	Molybdenum (Mo) in mother	numeric	Logarithmic	44.61
Lead (child)	Metals	Postnatal	Lead (Pb) in child	numeric	Logarithmic	14.67
Lead (mother)	Metals	Pregnancy	Lead (Pb) in mother	numeric	Logarithmic	44.61
Potassium (mother)	Metals	Pregnancy	Potassium (K) (mg/l) in mother	numeric	None	44.61
Potassium (child)	Metals	Postnatal	Potassium (K) (mg/l) in child	numeric	None	14.67
Magnesium (mother)	Metals	Pregnancy	Magnesium (Mg) (mg/l) in mother	numeric	None	44.61
Magnesium (child)	Metals	Postnatal	Magnesium (Mg) (mg/l) in child	numeric	None	14.67
Sodium (mother)	Metals	Pregnancy	Sodium (Na) (mg/l) in mother	numeric	None	44.61
Sodium (child)	Metals	Postnatal	Sodium (Na) (mg/l) in child	numeric	None	14.67
Selenium (mother)	Metals	Pregnancy	Selenium (Se) (µg/l) in mother	numeric	None	44.61
Selenium (child)	Metals	Postnatal	Selenium (Se) (µg/l) in child	numeric	None	14.67
Zinc (mother)	Metals	Pregnancy	Zinc (Zn) (µg/l) in mother	numeric	None	44.61
Zinc (child)	Metals	Postnatal	Zinc (Zn) (µg/l) in child	numeric	None	14.67
Thallium (child)	Metals	Postnatal	Dichotomous variable of thallium (Tl) in child	dichotomous	None	14.67
Thallium (mother)	Metals	Pregnancy	Dichotomous variable of thallium (Tl) in mother	dichotomous	None	44.61
Indoor PMabsorbance	Indoor air pollution	Postnatal	Concentration of absorbance	numeric	Logarithmic	6.12
Indoor benzene	Indoor air pollution	Postnatal	Concentration of indoor Benzene	numeric	Logarithmic	5.92
Indoor NO2	Indoor air pollution	Postnatal	Concentration of indoor NO2	numeric	Logarithmic	10.33
Indoor PM2.5	Indoor air pollution	Postnatal	Concentration of particulate matter	numeric	Logarithmic	5.66
Indoor TEX	Indoor air pollution	Postnatal	Concentration of indoor BTEX (sum)	numeric	Logarithmic	9.8
Indoor BTEX	Indoor air pollution	Postnatal	Concentration of indoor BTEX (sum)	numeric	Logarithmic	6.05
Indoor Toluene	Indoor air pollution	Postnatal	Concentration of indoor Toluene	numeric	Logarithmic	15.66
Indoor Ethylbenzene	Indoor air pollution	Postnatal	Concentration of indoor Ethylbenzene	numeric	Logarithmic	10.99
Indoor (P/M)-xylene	Indoor air pollution	Postnatal	Concentration of mean of indoor p-xylene and m-xylene	numeric	Logarithmic	6.71
Indoor O-xylene	Indoor air pollution	Postnatal	Concentration of indoor o-xylene	numeric	Logarithmic	16.64
DEP (child)	Organophosphate pesticides	Postnatal	Diethyl phosphate (DEP) in child adjusted for creatinine	numeric	Logarithmic	14.61
DEP (mother)	Organophosphate pesticides	Pregnancy	Diethyl phosphate (DEP) in mother adjusted for creatinine	numeric	Logarithmic	28.03
DETP (child)	Organophosphate pesticides	Postnatal	Diethyl thiophosphate (DETP) in child adjusted for creatinine	numeric	Logarithmic	15.86
DETP (mother)	Organophosphate pesticides	Pregnancy	Diethyl thiophosphate (DETP) in mother adjusted for creatinine	numeric	Logarithmic	31.05
DMP (child)	Organophosphate pesticides	Postnatal	Dimethyl phosphate (DMP) in child adjusted for creatinine	numeric	Logarithmic	14.87
DMP (mother)	Organophosphate pesticides	Pregnancy	Dimethyl phosphate (DMP) in mother adjusted for creatinine	numeric	Logarithmic	28.16
DMTP (child)	Organophosphate pesticides	Postnatal	Dimethyl thiophosphate (DMTP) in child adjusted for creatinine	numeric	Logarithmic	14.54
DMTP (mother)	Organophosphate pesticides	Pregnancy	Dimethyl thiophosphate (DMTP) in mother adjusted for creatinine	numeric	Logarithmic	27.89
DMDTP (child)	Organophosphate pesticides	Postnatal	Dichotomous variable of dimethyl dithiophosphate (DMDTP) in child	dichotomous	None	14.54
Bisphenol A (child)	Phenols	Postnatal	Bisphenol A (BPA) in child adjusted for creatinine	numeric	Logarithmic	15.26
Bisphenol A (mother)	Phenols	Pregnancy	Bisphenol A (BPA) in mother adjusted for creatinine	numeric	Logarithmic	27.96
N-Butyl paraben (child)	Phenols	Postnatal	N-Butyl paraben (BUPA) in child adjusted for creatinine	numeric	Logarithmic	14.8
N-Butyl paraben (mother)	Phenols	Pregnancy	N-Butyl paraben (BUPA) in mother adjusted for creatinine	numeric	Logarithmic	28.03
Ethyl paraben (child)	Phenols	Postnatal	Ethyl paraben (ETPA) in child adjusted for creatinine	numeric	Logarithmic	14.67
Ethyl paraben (mother)	Phenols	Pregnancy	Ethyl paraben (ETPA) in mother adjusted for creatinine	numeric	Logarithmic	45.59
Methyl paraben (child)	Phenols	Postnatal	Methyl paraben (MEPA) in child adjusted for creatinine	numeric	Logarithmic	14.61
Methyl paraben (mother)	Phenols	Pregnancy	Methyl paraben (MEPA) in mother adjusted for creatinine	numeric	Logarithmic	45.72
Oxybenzone (child)	Phenols	Postnatal	Oxybenzone (OXBE) in child adjusted for creatinine	numeric	Logarithmic	14.47
Oxybenzone (mother)	Phenols	Pregnancy	Oxybenzone (OXBE) in mother adjusted for creatinine	numeric	Logarithmic	27.89
Propyl paraben (child)	Phenols	Postnatal	Propyl paraben (PRPA) in child adjusted for creatinine	numeric	Logarithmic	15.59
Propyl paraben (mother)	Phenols	Pregnancy	Propyl paraben (PRPA) in mother adjusted for creatinine	numeric	Logarithmic	28.03
Triclosan (child)	Phenols	Postnatal	Triclosan (TRCS) in child adjusted for creatinine	numeric	Logarithmic	14.47
Triclosan (mother)	Phenols	Pregnancy	Triclosan (TRCS) in mother adjusted for creatinine	numeric	Logarithmic	27.89
DDE(child)	Organochlorines	Postnatal	Dichlorodiphenyldichloroethylene (DDE) in child adjusted for lipids	numeric	Logarithmic	15.92
DDE(mother)	Organochlorines	Pregnancy	Dichlorodiphenyldichloroethylene (DDE) in mother adjusted for lipids	numeric	Logarithmic	30.79
DDT(child)	Organochlorines	Postnatal	Dichlorodiphenyltrichloroethane (DDT) in child adjusted for lipids	numeric	Logarithmic	15.92
DDT(mother)	Organochlorines	Pregnancy	Dichlorodiphenyltrichloroethane (DDT) in mother adjusted for lipids	numeric	Logarithmic	45.39
HCB(child)	Organochlorines	Postnatal	Hexachlorobenzene (HCB) in child adjusted for lipids	numeric	Logarithmic	15.92
HCB(mother)	Organochlorines	Pregnancy	Hexachlorobenzene (HCB) in mother adjusted for lipids	numeric	Logarithmic	30.79
sumPCB(child)	Organochlorines	Postnatal	Sum of PCBs in child adjusted for lipids (4 cohorts)	numeric	Logarithmic	15.92
sumPCB(mother)	Organochlorines	Pregnancy	Sum of PCBs in mother adjusted for lipids (5 cohorts)	numeric	Logarithmic	45.39
Brominated (preg)	Water	Pregnancy	Total concentration of Brominated during pregnancy	numeric	Logarithmic	49.21
Chloroform (preg)	Water	Pregnancy	Total concentration of chloroform during pregnancy	numeric	Logarithmic	49.21
Water source	Water	Postnatal	What is the main water source at home? (1: Bottled, 2: Municipal (tap ) non-filtered, 3: Municipal (tap) filtered, 4: Don't know, 5: Other, specify in the next question)	categorical	None	0.2
sum DEHP (child)	Phthalates	Postnatal	Sum of DEHP metabolites (Âµg/g) in child adjusted for creatinine	numeric	Logarithmic	17.3
sum DEHP (mother)	Phthalates	Pregnancy	Sum of DEHP metabolites (Âµg/g) in mother adjusted for creatinine	numeric	Logarithmic	39.41
PFHXS (child)	Perfluoroalkyl substances (PFAS)	Postnatal	Perfluorohexane sulfonate (PFHXS) in child	numeric	Logarithmic	14.47
PFHXS (mother)	Perfluoroalkyl substances (PFAS)	Pregnancy	Perfluorohexane sulfonate (PFHXS) in mother	numeric	Logarithmic	18.03
PFNA (child)	Perfluoroalkyl substances (PFAS)	Postnatal	Perfluorononanoate (PFNA) in child	numeric	Logarithmic	14.47
PFNA (mother)	Perfluoroalkyl substances (PFAS)	Pregnancy	Perfluorononanoate (PFNA) in mother	numeric	Logarithmic	18.03
PFOA (child)	Perfluoroalkyl substances (PFAS)	Postnatal	Perfluorooctanoate (PFOA) in child	numeric	Logarithmic	14.47
PFOA (mother)	Perfluoroalkyl substances (PFAS)	Pregnancy	Perfluorooctanoate (PFOA) in mother	numeric	Logarithmic	18.03
PFOS (child)	Perfluoroalkyl substances (PFAS)	Postnatal	Perfluorooctane sulfonate (PFOS) in child	numeric	Logarithmic	14.47
PFOS (mother)	Perfluoroalkyl substances (PFAS)	Pregnancy	Perfluorooctane sulfonate (PFOS) in mother	numeric	Logarithmic	18.03
PFUNDA (child)	Perfluoroalkyl substances (PFAS)	Postnatal	Perfluoroundecanoate (PFUNDA) in child	numeric	Logarithmic	14.47
PFUNDA (mother)	Perfluoroalkyl substances (PFAS)	Pregnancy	Perfluoroundecanoate (PFUNDA) in mother	numeric	Logarithmic	31.71
PBDE153(child)	Polybrominated diphenylethers (PBDEs)	Postnatal	Polybrominated diphenyl ether-153 (PBDE-153) in child adjusted for lipids	numeric	Logarithmic	15.92
PBDE153(mother)	Polybrominated diphenylethers (PBDEs)	Pregnancy	Polybrominated diphenyl ether-153 (PBDE-153) in mother adjusted for lipids	numeric	Logarithmic	57.17
PBDE47(child)	Polybrominated diphenylethers (PBDEs)	Postnatal	Polybrominated diphenyl ether-47 (PBDE-47) in child adjusted for lipids	numeric	Logarithmic	15.92
PBDE47(mother)	Polybrominated diphenylethers (PBDEs)	Pregnancy	Polybrominated diphenyl ether-47 (PBDE-47) in mother adjusted for lipids	numeric	Logarithmic	54.74
Lifestyle
Bleach usage	House cleaning products	Postnatal	How often are the following cleaning products used in your home? :1. Bleach (1: Less than once per week, 2: 1 to 3 times a week, 3: 4-7 times per week, 4 :Never, 5: Don't know)	categorical	None	1.64
Ammonia usage	House cleaning products	Postnatal	How often are the following cleaning products used in your home? :2. Ammonia (1: Less than once per week, 2: 1 to 3 times a week, 3: 4-7 times per week, 4 :Never, 5: Don't know)	categorical	None	2.76
Solvents usage	House cleaning products	Postnatal	How often are the following cleaning products used in your home? :3. Solvents / spot remover (1: Less than once per week, 2: 1 to 3 times a week, 3: 4-7 times per week, 4 :Never, 5: Don't know)	categorical	None	3.36
Waxes usage	House cleaning products	Postnatal	How often are the following cleaning products used in your home? :4. Polishes, waxes (floor, furniture) (1: Less than once per week, 2: 1 to 3 times a week, 3: 4-7 times per week, 4 :Never, 5: Don't know)	categorical	None	1.51
Floor cleaning usage	House cleaning products	Postnatal	How often are the following cleaning products used in your home? :5. Floor cleaning liquid (1: Less than once per week, 2: 1 to 3 times a week, 3: 4-7 times per week, 4 :Never, 5: Don't know)	categorical	None	0.66
Air fresheners usage	House cleaning products	Postnatal	How often are the following cleaning products used in your home? :6. Plug-in or electronic Air Fresheners (1: Less than once per week, 2: 1 to 3 times a week, 3: 4-7 times per week, 4 :Never, 5: Don't know)	categorical	None	1.58
Perfumed products usage	House cleaning products	Postnatal	How often are the following cleaning products used in your home? :7. Perfumed cleaning products (1: Less than once per week, 2: 1 to 3 times a week, 3: 4-7 times per week, 4 :Never, 5: Don't know)	categorical	None	2.24
Furniture sprays usage	House cleaning products	Postnatal	How often are the following cleaning sprays used in your home? :1. Furniture sprays (1: Less than once per week, 2: 1 to 3 times a week, 3: 4-7 times per week, 4 :Never, 5: Don't know)	categorical	None	1.51
Multipurpose sprays usage	House cleaning products	Postnatal	How often are the following cleaning sprays used in your home? :2. Multipurpose sprays for cleaning (1: Less than once per week, 2: 1 to 3 times a week, 3: 4-7 times per week, 4 :Never, 5: Don't know)	categorical	None	2.11
Degreasing sprays usage	House cleaning products	Postnatal	How often are the following cleaning sprays used in your home? :3. Degreasing Sprays (1: Less than once per week, 2: 1 to 3 times a week, 3: 4-7 times per week, 4 :Never, 5: Don't know)	categorical	None	1.97
Glass cleaning sprays usage	House cleaning products	Postnatal	How often are the following cleaning sprays used in your home? :4. Glass cleaning sprays (windows, mirrors) (1: Less than once per week, 2: 1 to 3 times a week, 3: 4-7 times per week, 4 :Never, 5: Don't know)	categorical	None	1.05
Air refreshing sprays usage	House cleaning products	Postnatal	How often are the following cleaning sprays used in your home? :5. Air refreshing sprays (1: Less than once per week, 2: 1 to 3 times a week, 3: 4-7 times per week, 4 :Never, 5: Don't know)	categorical	None	1.05
Other sprays usage	House cleaning products	Postnatal	How often are the following cleaning sprays used in your home? :6. Other sprays (1: Less than once per week, 2: 1 to 3 times a week, 3: 4-7 times per week, 4 :Never, 5: Don't know)	categorical	None	8.16
Child presence during cleaning	House cleaning products	Postnatal	How often is your child present when the house is cleaned? (1: Less than once per week, 2: 1 to 3 times a week, 3: 4-7 times per week, 4 :Never, 5: Don't know)	categorical	None	1.51
Vaccum freq	House cleaning products	Postnatal	How often is your home vacuumed? (1: More than once a week, 2: Once a week, 3: Less than once a week, 4: Never)	categorical	None	0.39
Dairy intake (preg)	Lifestyle	Pregnancy	dairy comsumption during pregnancy (times/week)	numeric	None	32.04
Fish intake (preg)	Lifestyle	Pregnancy	fish comsumption during pregnancy (times/week)	numeric	None	24.47
Fruit intake (preg)	Lifestyle	Pregnancy	fruit comsumption during pregnancy (times/week)	numeric	None	31.84
Legume intake (preg)	Lifestyle	Pregnancy	legume comsumption during pregnancy (times/week)	numeric	None	31.84
Meat intake (preg)	Lifestyle	Pregnancy	meat comsumption during pregnancy (times/week)	numeric	None	25.2
Vegetables intake (preg)	Lifestyle	Pregnancy	vegetables comsumption during pregnancy (times/week)	numeric	None	32.17
Butter intake	Lifestyle	Postnatal	Butter or ghee– 1 tsp	numeric	None	0.39
Canned fish intake	Lifestyle	Postnatal	Canned fish (tuna, sardines, sprat) – 1/2 small can.	numeric	None	0.46
Canned fruit intake	Lifestyle	Postnatal	Canned fruit with syrup / nectars – 1 small bowl	numeric	None	0.46
Cheese intake	Lifestyle	Postnatal	Cheese (eg cheddar, brie, feta, cured cheese, brown cheese, curd, cream cheese)–	numeric	None	0.39
Chocolate intake	Lifestyle	Postnatal	Chocolate (bars, bonbon, spreads, cacao) – 1 unit.	numeric	None	0.46
Sausages intake	Lifestyle	Postnatal	Sausages, bacon, chorizo, salami – 1 small portion	numeric	None	0.39
Biscuits intake	Lifestyle	Postnatal	Plain biscuits and cookies – 2 units	numeric	None	0.39
Cooked vegetabes intake	Lifestyle	Postnatal	Cooked or pureed vegetables (pumpkin, aubergine, green beans, spinach, carrots,	numeric	None	0.39
Grain intake	Lifestyle	Postnatal	Whole-grain / dark bread / ‘50/50 – 1 slice of bread, 1 roll, 1 chapatti.	numeric	None	0.53
Dairy desert intake	Lifestyle	Postnatal	Dairy desert / milky pudding, ice cream -1 portion	numeric	None	0.33
Sugar free drinks intake	Lifestyle	Postnatal	Artificially sweetened/ low sugar/ sugar free soft drinks (diet fanta)– 1 can.	numeric	None	0.46
Mayonaise intake	Lifestyle	Postnatal	Mayonaise, ketchup, dressing – 1 tbsp	numeric	None	0.39
Dried fruits intake	Lifestyle	Postnatal	Dried fruit (raisins, currant, dry apricots, prunes, dried figs) - 1 hand full.	numeric	None	0.46
Egg intake	Lifestyle	Postnatal	Egg (fried, scrambled, boiled, omelette, etc) – 1 egg	numeric	None	0.39
French fries intake	Lifestyle	Postnatal	French fries – 1 portion.	numeric	None	0.46
Fruit juice intake	Lifestyle	Postnatal	Natural/pure/freshly squeezed fruit juice – 1 glass	numeric	None	0.46
Fruits intake	Lifestyle	Postnatal	Fruits (orange, kiwi, mandarines, pears, apples, bananas, berries, melon etc pea	numeric	None	0.39
Ham intake	Lifestyle	Postnatal	Ham– 2 slices	numeric	None	0.46
Margarine intake	Lifestyle	Postnatal	Margarine – 1 tsp.	numeric	None	0.46
Milk intake	Lifestyle	Postnatal	Milk (skimmed, semi-skimmed, full fat milk) - 1 glass or unit	numeric	None	0.39
Nuts intake	Lifestyle	Postnatal	Nuts (almonds, walnuts, etc) – 1 hand full	numeric	None	0.53
Oily fish intake	Lifestyle	Postnatal	Fatty/oily fish (sardines, salmon, mackerel, tuna, trout, carp) – 1 small servin	numeric	None	0.39
Olive oil intake	Lifestyle	Postnatal	Olive oil, for cooking or seasoning – 1 tbsp.	numeric	None	0.46
Cereals intake	Lifestyle	Postnatal	Other Breakfast cereals / porridge – 3 tbs	numeric	None	0.39
Pastries intake	Lifestyle	Postnatal	Buns, cakes, pastries, croissant, donuts, halva – 1 unit.	numeric	None	0.39
Potatoes intake	Lifestyle	Postnatal	Potatoes (boiled, baked, mashed) – 1 portion (not chips/fries).	numeric	None	0.39
Poulty intake	Lifestyle	Postnatal	Poultry (chicken, turkey) – 1 leg,1 burger, 2 nuggets, small curry	numeric	None	0.39
Pro-biotic yogurt intake	Lifestyle	Postnatal	Pro-biotic Yogurt (eg actimel, keffir)	numeric	None	0.46
Pulses intake	Lifestyle	Postnatal	Pulses (chickpeas, lentils, beans, peas) – 1 small dish (including in curry).	numeric	None	0.39
Raw vegetables intake	Lifestyle	Postnatal	Raw vegetables (lettuce, tomato, onion, pepper, carrot, cucumber, etc) – 1 small	numeric	None	0.33
Red meat intake	Lifestyle	Postnatal	Red meat (beef, pork, lamb) – eg 1 small steak, 1 burger, 1 chop, 2 meat balls,	numeric	None	0.39
Pasta-rice intake	Lifestyle	Postnatal	Rice and pasta – 1 small dish	numeric	None	0.46
Crispy bread intake	Lifestyle	Postnatal	Rusks, crispy bread, rice and corn cakes – 2 units.	numeric	None	0.46
Crisps intake	Lifestyle	Postnatal	Crisps, salty snacks, pipas. -1 small bag or bowl.	numeric	None	0.39
Seafood intake	Lifestyle	Postnatal	Seafood (shellfish, squid, shrimps) – 1 small serving size	numeric	None	0.39
Fizzy drinks intake	Lifestyle	Postnatal	Sugar-sweetened soft /fizzy drinks (eg Coca Cola, Fanta, Ribena) – 1 can.	numeric	None	0.46
Sugar intake	Lifestyle	Postnatal	Sugar, honey, jam– 1 tsp.	numeric	None	0.46
Sugar cereal intake	Lifestyle	Postnatal	Sugar-sweetened cereals for children – 3 tbs	numeric	None	0.53
Sweet intake	Lifestyle	Postnatal	Sweets, gummy bears – 1 handful	numeric	None	0.46
Vegetable oil intake (non olive)	Lifestyle	Postnatal	Other vegetable oils (e.g. canola oil) for cooking or seasoning – 1 tbsp.	numeric	None	0.39
White bread intake	Lifestyle	Postnatal	White bread – 1 slice of bread, 1 roll, 1 chapatti.	numeric	None	0.46
Lean intake	Lifestyle	Postnatal	Lean/white fish (flat fish, perch, fish cakes,) – 1 small serving size	numeric	None	0.39
Yogurt intake	Lifestyle	Postnatal	Yogurt (excuding pro-biotic)– 1 glass or pot	numeric	None	0.39
Caffeinated drinks intake	Lifestyle	Postnatal	Drinks a caffeinated or ‘energy drink (eg coca-cola, diet-coke, redbull)	numeric	None	0.72
Fast food intake	Lifestyle	Postnatal	Visits a fast food restaurant/take away	numeric	None	0.66
Breakfast pastries	Lifestyle	Postnatal	Has commercially baked croissants or pastries for breakfast (Not including bread)	numeric	None	0.66
Breakdast dairies	Lifestyle	Postnatal	Has a dairy product for breakfast	numeric	None	0.66
Organic food intake	Lifestyle	Postnatal	Eats organic food	numeric	None	0.66
Ready made intake	Lifestyle	Postnatal	Eats a ‘ready-made supermarket meal	numeric	None	0.66
Skips breakfast	Lifestyle	Postnatal	Skips breakfast	numeric	None	0.72
Food group: sweets	Lifestyle	Postnatal	Food group: sweets (hs_choco + hs_sweets + hs_sugar)	numeric	None	0.46
Food group: meat	Lifestyle	Postnatal	Food group: meat (hs_coldmeat+hs_ham+hs_poultry+hs_redmeat)	numeric	None	0.46
Food group: processed meat	Lifestyle	Postnatal	Food group: processed meat (hs_coldmeat+hs_ham)	numeric	None	0.46
Food group: seafood	Lifestyle	Postnatal	Food group: fish and seafood (hs_canfish+hs_oilyfish+hs_whfish+hs_seafood)	numeric	None	0.46
Food group: yogurt	Lifestyle	Postnatal	Food group: yogurt (hs_yogurt+hs_probiotic)	numeric	None	0.46
Food group: beverages	Lifestyle	Postnatal	Food group: beverages (hs_dietsoda+hs_soda)	numeric	None	0.46
Food group: bread	Lifestyle	Postnatal	Food group: bread (hs_darkbread+hs_whbread)	numeric	None	0.53
Food group: breakfast cereal	Lifestyle	Postnatal	Food group: breakfast cereal (hs_sugarcer+hs_othcer)	numeric	None	0.53
Food group: potatoes	Lifestyle	Postnatal	Food group: potatoes (hs_frenchfries+hs_potatoes)	numeric	None	0.46
Food group : vegetables	Lifestyle	Postnatal	Food group: vegetables (hs_cookveg+hs_rawveg)	numeric	None	0.39
Food group : dairy	Lifestyle	Postnatal	Food group: dairy (hs_cheese + hs_milk + hs_yogurt+ hs_probiotic+ hs_desert)	numeric	None	0.46
Food group: fruits	Lifestyle	Postnatal	Food group: fruits (hs_canfruit+hs_dryfruit+hs_freshjuice+hs_fruits)	numeric	None	0.53
Food group: cereal	Lifestyle	Postnatal	Food group: cereal (hs_darkbread + hs_whbread + hs_rice_pasta + hs_sugarcer + hs_othcer + hs_rusks)	numeric	None	0.66
Food group: bakery	Lifestyle	Postnatal	Food group: bakery products (hs_cookies + hs_pastries)	numeric	None	0.39
Food group: lipids	Lifestyle	Postnatal	Food group: total added lipids (hs_butter+hs_margarine+hs_vegoil)	numeric	None	0.46
sum kidmed	Lifestyle	Postnatal	Sum of KIDMED indices, without index9	numeric	None	0.26
Moderate and vigorous PA	Lifestyle	Postnatal	Clean & Over-reporting of Moderate-to-Vigorous Physical Activity (min/day)	numeric	None	31.58
Sedentary behaviour	Lifestyle	Postnatal	sedentary behaviour (min/day)	numeric	None	0.72
Sleep duration	Lifestyle	Postnatal	Total hours of sleep (mean weekdays and night)	numeric	None	0.26
Time outdoor in summer (weekdays)	Lifestyle	Postnatal	How many hours per day does your child usually spend outdoors during daytime from May to August at weekdays?	numeric	None	0.66
Time outdoor in summer (weekend)	Lifestyle	Postnatal	How many hours per day does your child usually spend outdoors during daytime from May to August at weekends?	numeric	None	0.66
Time outdoor in summer (holidays)	Lifestyle	Postnatal	How many hours per day does your child usually spend outdoors during daytime from May to August on holidays?	numeric	None	0.72
Time outdoor (weekdays)	Lifestyle	Postnatal	How many hours per day does your child usually spend outdoors during daytime from September to April at weekdays?	numeric	None	1.05
Time outdoor (weekend)	Lifestyle	Postnatal	How many hours per day does your child usually spend outdoors during daytime from September to April at weekends?	numeric	None	1.12
Time outdoor (holidays)	Lifestyle	Postnatal	How many hours per day does your child usually spend outdoors during daytime from September to April on holidays?	numeric	None	1.12
Alcohol intake (preg)	Lifestyle	Pregnancy	alcohol during pregnancy yes/no (0=none or <1/m for KANC)	dichotomous	None	5
Folic acid supplementation(preg)	Lifestyle	Pregnancy	folic acid supplementation during pregnancy	categorical	None	29.01
Moderate phys. activity (preg)	Lifestyle	Pregnancy	Walking and/or cycling acitivity during pregnancy (frequency)	categorical	None	55.13
Vigorous phys. activity (preg)	Lifestyle	Pregnancy	Exercise or sport acitivity during pregnancy (frequency)	categorical	None	56.64
Lunch at home?	Lifestyle	Postnatal	Does your child have lunch at home on regular school days?	dichotomous	None	0.46
kidmed1	Lifestyle	Postnatal	Consumes a fruit or fruit juice every day	dichotomous	None	0.26
kidmed2	Lifestyle	Postnatal	Consumes a second fruit every day	dichotomous	None	0.26
kidmed3	Lifestyle	Postnatal	Eats vegetables (fresh, raw, in salad or cooked) regularly once a	dichotomous	None	0.26
kidmed4	Lifestyle	Postnatal	Eats vegetables (fresh, raw, in salad or cooked) more than once a	dichotomous	None	0.26
kidmed5	Lifestyle	Postnatal	Consumes fish regularly, at least 2-3 times per week	dichotomous	None	0.26
kidmed6	Lifestyle	Postnatal	Goes 1 or more times per week to a fast food restaurant	dichotomous	None	0.26
kidmed7	Lifestyle	Postnatal	Likes pulses and eats them more than once a week	dichotomous	None	0.26
kidmed8	Lifestyle	Postnatal	Consumes pasta or rice almost every day (5 or more days per week)	dichotomous	None	0.26
kidmed10	Lifestyle	Postnatal	Consumes nuts regularly, at least 2-3 times per week	dichotomous	None	0.26
kidmed11	Lifestyle	Postnatal	Consumes olive oil at home	dichotomous	None	0.26
kidmed12	Lifestyle	Postnatal	Skips breakfast	dichotomous	None	0.26
kidmed13	Lifestyle	Postnatal	Has a dairy product for breakfast, like milk, yogurt, etc	dichotomous	None	0.26
kidmed14	Lifestyle	Postnatal	Has commercially baked goods or pastries for breakfast	dichotomous	None	0.26
kidmed15	Lifestyle	Postnatal	Consumes two yoghurts and/or 40 g of cheese daily	dichotomous	None	0.26
kidmed16	Lifestyle	Postnatal	Consumes sweets and candy several times every day	dichotomous	None	0.26
Nutritional supplements	Lifestyle	Postnatal	Has your child used nutritional supplements during last year?	dichotomous	None	0.59

## Sheet: Metabolites - Proteins
Name	Family	Period	Description	Type	Transformation	Percent missing
Proteome
CRP	Proteome	Postnatal	C-reactive protein	numeric	None	21.84
APO.A1	Proteome	Postnatal	Apolipoproteine A1	numeric	None	21.84
APO.B	Proteome	Postnatal	apolipoproteine B	numeric	None	21.84
APO.E	Proteome	Postnatal	apolipoproteine E	numeric	None	21.84
IL1beta	Proteome	Postnatal	Interleukin-1 beta	numeric	None	21.84
MCP1	Proteome	Postnatal	Monocyte Chemoattractant Protein-1	numeric	None	21.84
Leptin	Proteome	Postnatal		numeric	None	21.84
HGF	Proteome	Postnatal	Hepatocyte growth factor	numeric	None	21.84
INSULIN	Proteome	Postnatal		numeric	None	21.84
TNFalfa	Proteome	Postnatal	Tumor Necrosis Factor alpha	numeric	None	21.84
BAFF	Proteome	Postnatal	B-cell activating factor	numeric	None	21.84
Cpeptide	Proteome	Postnatal		numeric	None	21.84
PAI1	Proteome	Postnatal	Plasminogen activator inhibitor-1	numeric	None	21.84
IL8	Proteome	Postnatal	Interleukin 8	numeric	None	21.84
FGFBasic	Proteome	Postnatal	Basic fibroblast growth factor	numeric	None	21.84
GCSF	Proteome	Postnatal	Granulocyte colony-stimulating factor	numeric	None	21.84
IL10	Proteome	Postnatal	Interleukin 10	numeric	None	21.84
IL13	Proteome	Postnatal	Interleukin 13	numeric	None	21.84
IL12	Proteome	Postnatal	Interleukin 12	numeric	None	21.84
Eotaxin	Proteome	Postnatal		numeric	None	21.84
IL17	Proteome	Postnatal	Interleukin 17	numeric	None	21.84
MIP1alfa	Proteome	Postnatal	Macrophage inflammatory protein 1 alpha	numeric	None	21.84
MIP1beta	Proteome	Postnatal	Macrophage inflammatory protein 1 beta	numeric	None	21.84
IL15	Proteome	Postnatal	Interleukin 15	numeric	None	21.84
EGF	Proteome	Postnatal	Epidermal growth factor	numeric	None	21.84
IL5	Proteome	Postnatal	Interleukin 5	numeric	None	21.84
IFNgamma	Proteome	Postnatal	Interferon-gamma	numeric	None	21.84
IL1RA	Proteome	Postnatal	Interleukin-1 receptor antagonist	numeric	None	21.84
IL2	Proteome	Postnatal	Interleukin 2	numeric	None	21.84
IP10	Proteome	Postnatal		numeric	None	21.84
IL2R	Proteome	Postnatal	Interleukin-2 receptor	numeric	None	21.84
MIG	Proteome	Postnatal	Monokine induced by gamma	numeric	None	21.84
IL4	Proteome	Postnatal	Interleukin 4	numeric	None	21.84
Urine metabolome
Creatinine	Urine metabolome	Postnatal		numeric	None	20.59
Leucine	Urine metabolome	Postnatal		numeric	None	20.59
Isoleucine	Urine metabolome	Postnatal		numeric	None	20.59
Valine	Urine metabolome	Postnatal		numeric	None	20.59
3-hydroxyisobutyrate	Urine metabolome	Postnatal		numeric	None	20.59
4-deoxyerythronic acid	Urine metabolome	Postnatal		numeric	None	20.59
4-deoxythreonic acid	Urine metabolome	Postnatal		numeric	None	20.59
Lactate	Urine metabolome	Postnatal		numeric	None	20.59
2-hydroxyisobutyrate	Urine metabolome	Postnatal		numeric	None	20.59
Alanine	Urine metabolome	Postnatal		numeric	None	20.59
Lysine	Urine metabolome	Postnatal		numeric	None	20.59
Acetate	Urine metabolome	Postnatal		numeric	None	20.59
p-cresol sulfate	Urine metabolome	Postnatal		numeric	None	20.59
Succinate	Urine metabolome	Postnatal		numeric	None	20.59
Glutamine	Urine metabolome	Postnatal		numeric	None	20.59
Citrate	Urine metabolome	Postnatal		numeric	None	20.59
Dimethylamine	Urine metabolome	Postnatal		numeric	None	20.59
Trimethylamine	Urine metabolome	Postnatal		numeric	None	20.59
Carnitine	Urine metabolome	Postnatal		numeric	None	20.59
Trimethylamine oxide	Urine metabolome	Postnatal		numeric	None	20.59
Scyllo-inositol	Urine metabolome	Postnatal		numeric	None	20.59
Taurine	Urine metabolome	Postnatal		numeric	None	20.59
Glycine	Urine metabolome	Postnatal		numeric	None	20.59
Creatine	Urine metabolome	Postnatal		numeric	None	20.59
Hippurate	Urine metabolome	Postnatal		numeric	None	20.59
Formate	Urine metabolome	Postnatal		numeric	None	20.59
Pantothenic acid	Urine metabolome	Postnatal		numeric	None	20.59
3-hydroxybutyrate/3-aminoisobutyrate	Urine metabolome	Postnatal		numeric	None	20.59
3-hydroxyisovalerate	Urine metabolome	Postnatal		numeric	None	20.59
N-acetyl neuraminic acid	Urine metabolome	Postnatal		numeric	None	20.59
Acetone	Urine metabolome	Postnatal		numeric	None	20.59
5-oxoproline	Urine metabolome	Postnatal		numeric	None	20.59
3-aminoisobutyrate	Urine metabolome	Postnatal		numeric	None	20.59
Proline betaine	Urine metabolome	Postnatal		numeric	None	20.59
Glucose	Urine metabolome	Postnatal		numeric	None	20.59
Sucrose	Urine metabolome	Postnatal		numeric	None	20.59
Urea	Urine metabolome	Postnatal		numeric	None	20.59
N-methyl-2-pyridone-5-carboxamide	Urine metabolome	Postnatal		numeric	None	20.59
p-hydroxyphenylacetate	Urine metabolome	Postnatal		numeric	None	20.59
Tyrosine	Urine metabolome	Postnatal		numeric	None	20.59
3-Indoxylsulfate	Urine metabolome	Postnatal		numeric	None	20.59
N-methylpicolinic acid	Urine metabolome	Postnatal		numeric	None	20.59
N-methylnicotinic acid	Urine metabolome	Postnatal		numeric	None	20.59
N1-methyl-nicotinamide	Urine metabolome	Postnatal		numeric	None	20.59
Serum metabolome
(C2+C3) / C0	Serum metabolome	Postnatal	Ratio of short chain acylcarnitines to free carnitine	numeric	None	20.46
AAA	Serum metabolome	Postnatal	Sum of the aromatic amino acids	numeric	None	20.46
ADMA / Arg	Serum metabolome	Postnatal	Fraction of asymmetrically dimethylated Arg of the unmodified Arg pool	numeric	None	20.46
BCAA	Serum metabolome	Postnatal	Sum of branched chain amino acids	numeric	None	20.46
Cit / Arg	Serum metabolome	Postnatal	Ratio of Cit to Arg	numeric	None	20.46
Cit / Orn	Serum metabolome	Postnatal	Ratio of Cit to Orn	numeric	None	20.46
CPT-I ratio	Serum metabolome	Postnatal	Ratio of long chain acylcarnitines to free carnitine ([C16+C18]/C0)	numeric	None	20.46
Fisher ratio	Serum metabolome	Postnatal	Ratio of BCAA to AAA	numeric	None	20.46
Glucogenic AA	Serum metabolome	Postnatal	Sum of selected glucogenic amino acids (Ala, Gly, Ser)	numeric	None	20.46
Kynurenine / Trp	Serum metabolome	Postnatal	Ratio of Kynurenine to Trp	numeric	None	20.46
Met-SO / Met	Serum metabolome	Postnatal	Fraction of sulfoxidized Met of unmodified Met poola	numeric	None	20.46
MUFA (PC)	Serum metabolome	Postnatal	Mono-unsaturated glycerophosphocholines, calculated from PC xx C n:1	numeric	None	20.46
MUFA (PC) / SFA (PC)	Serum metabolome	Postnatal	Ratio of mono-unsaturated to saturated glycerophosphocholines	numeric	None	20.46
Non essential AA	Serum metabolome	Postnatal	Sum of the non-essential amino acids	numeric	None	20.46
Orn / Arg	Serum metabolome	Postnatal	Ratio of Orn to Arg	numeric	None	20.46
PUFA (PC)	Serum metabolome	Postnatal	Sum of poly-unsaturated glycerophosphocholines, calculated from PC xx C n:m with m>=2	numeric	None	20.46
PUFA (PC) / MUFA (PC)	Serum metabolome	Postnatal	Ratio of poly-unsaturated to mono-unsaturated glycerophosphocholines	numeric	None	20.46
PUFA (PC) / SFA (PC)	Serum metabolome	Postnatal	Ratio of poly-unsaturated to saturated glycerophosphocholines	numeric	None	20.46
Putrescine / Orn	Serum metabolome	Postnatal	Ratio of putrescine to Orn	numeric	None	20.46
SDMA / Arg	Serum metabolome	Postnatal	Fraction of symmetrically dimethylated Arg of the unmodified Arg pool	numeric	None	20.46
Serotonin / Trp	Serum metabolome	Postnatal	Ratio of serotonin to Trp	numeric	None	20.46
SFA (PC)	Serum metabolome	Postnatal	Sum of saturated glycerophosphocholines, calculated from PC xx C n:0	numeric	None	20.46
Spermidine / Putrescine	Serum metabolome	Postnatal	Ratio of spermidine to putrescine	numeric	None	20.46
Spermine / Spermidine	Serum metabolome	Postnatal	Ratio of spermine to spermidine	numeric	None	20.46
Total AC-DC / Total AC	Serum metabolome	Postnatal	Fraction of dicarboxyacylcarnitines of the total acylcarnitines	numeric	None	20.46
Total AC-OH / Total AC	Serum metabolome	Postnatal	Fraction hydroxylated acylcarnitines of the total acylcarnitines	numeric	None	20.46
Total DMA / Arg	Serum metabolome	Postnatal	Fraction of dimethylated Arg of the unmodified Arg pool	numeric	None	20.46
Total lysoPC	Serum metabolome	Postnatal	Sum of lysoglycerophosphocholines	numeric	None	20.46
Total lysoPC / Total PC	Serum metabolome	Postnatal	Ratio of lysoglycerophosphocholines to glycerophosphocholines	numeric	None	20.46
Total PC ae	Serum metabolome	Postnatal	Sum of glycerophosphocholin plasmalogens	numeric	None	20.46
Total SM	Serum metabolome	Postnatal	Sum of ceramide phosphocholines (sphingomyelins)	numeric	None	20.46
Total SM-OH	Serum metabolome	Postnatal	Sum of hydroxylated ceramide phosphocholines (sphingomyelins)	numeric	None	20.46
Total SM-OH / Total SM-non OH	Serum metabolome	Postnatal	Ratio of hydroxylated to non-hydroxylated ceramide phosphocholines (sphingomyelins)	numeric	None	20.46
Tyr / Phe	Serum metabolome	Postnatal	Ratio of Tyr to Phe	numeric	None	20.46

## Sheet: Clinical factors - Covariates
Name	Family	Period	Description	Type	Transformation	Percent missing	Selected Cardio	Selected Mental	Selected Respi
Covariates
zBMI (child)	Covariates	Postnatal	Body mass index z-score at 6-11 years old - WHO reference - Standardized on sex and age	numeric	None	0	0	1	1
BMI (mother)	Covariates	Pregnancy	Maternal pre-pregnancy body mass index (kg/m2)	numeric	None	1.57	1	1	1
Child age (days)	Covariates	Postnatal	Age of the child (in days)	numeric	None	0	1	1	1
Maternal age at birth	Covariates	Pregnancy	Maternal age (years) at birth	numeric	None	1.05	1	1	1
Child sex	Covariates	Postnatal	Child sex (female / male)	dichotomous	None	0	1	1	1
Maternal education (preg)	Covariates	Pregnancy	Maternal education (1: primary school, 2:secondary school, 3:university degree or higher)	categorical	None	17.3	1	1	1
Paternal education (preg)	Covariates	Pregnancy	Paternal eduction (1: primary school, 2:secondary school, 3:university degree or higher)	categorical	None	20.26	1	1	1
Parents natives? (preg)	Covariates	Pregnancy	Are the parents native from the country of the cohort (0: no native parent, 1:only one native parent, 2: both parents native)	categorical	None	2.1	1	1	1
Parity	Covariates	Pregnancy	Parity before index pregnancy (0: nulliparous, 1:primiparous, 2:multiparous)	categorical	None	2.3	1	1	1
Asthma medications	Covariates	Postnatal	Medication for asthma or breathing difficulties (wheezing, chest tightness, shortness of breath) in the last year (yes, no, dont know)	dichotomous	None	0.19	1	1	1
Season of birth	Covariates	Postnatal	Four categories for each season (fall by default).	categorical	None	0.52	1	1	1
Gestational age	Covariates	Postnatal	Gestational age at birth (week)	numeric	None	0.92	0	0	0
Weight gain (preg)	Covariates	Pregnancy	Maternal weight gain during pregnancy (kg)	numeric	None	10.98	0	0	0
Cohort of inclusion	Covariates	Both	Cohort of inclusion (1 to 6)	categorical	None	0	1	1	1
Clinical factors
Asthma	Clinical factors	Postnatal	Doctor diagnosed asthma (ever)	dichotomous	None	0.39	1	1	0
Rhinitis	Clinical factors	Postnatal	Rhinitis last 12 months: Problems with sneezing, or a runny, or blocked nose without having a cold or the flu (yes - no -dont know)	categorical	None	0.19	1	1	0
Rhinitis (air)	Clinical factors	Postnatal	Rhinitis symptoms associated with air pollutants.	categorical	None	0.19	1	1	0
Blood pressure(sys)	Clinical factors	Postnatal	Systolic blood pressure, mean of 2nd & 3rd measurements	numeric	None	0.26	0	1	1
Blood pressure(dias)	Clinical factors	Postnatal	Diastolic blood pressure, mean of 2nd & 3rd measurements	numeric	None	0.26	0	1	1
IQ	Clinical factors	Postnatal	Intelligence quotient at 6-11 years old - Total of correct answers at the RAVEN test	numeric	None	0.78	1	1	1
Maternal stress	Parental clinical factors	Postnatal	Perceived stress score (maternal stress)	numeric	None	0.65	1	1	1
2-back mother	Parental clinical factors	Postnatal	n-back cognitive test (parents)	unknown	None	36.44	1	1	1
3-back mother	Parental clinical factors	Postnatal	n-back cognitive test (parents)	unknown	None	36.38	1	1	1
phospho (mother)	Clinical factors	Pregnancy	Phospholipids (phospho) (mmol/l) in mother	numeric	None	30.06	0	1	1
phospho (child)	Clinical factors	Postnatal	Phospholipids (phospho) (mmol/l) in child	numeric	None	15.59	0	1	1
total cholesterol(mother)	Clinical factors	Pregnancy	Total cholesterol (totcol) (mmol/l) in mother	numeric	None	30.06	0	1	1
total cholesterol(child)	Clinical factors	Postnatal	Total cholesterol (totcol) (mmol/l) in child	numeric	None	15.59	0	1	1
triglycerides (mother)	Clinical factors	Pregnancy	Triglycerides (triglyc) (mmol/l) in mother	numeric	None	30.06	0	1	1
triglycerides (child)	Clinical factors	Postnatal	Triglycerides (triglyc) (mmol/l) in child	numeric	None	15.59	0	1	1
HDL cholesterol(mother)	Clinical factors	Pregnancy	HDL cholesterol (hdlcol) (mmol/l) in mother	numeric	None	44.67	0	1	1
HDL cholesterol(child)	Clinical factors	Postnatal	HDL cholesterol (hdlcol) (mmol/l) in child	numeric	None	15.59	0	1	1
LDL cholesterol (child)	Clinical factors	Postnatal	LDL cholesterol (ldlcol) (mmol/l) in child	numeric	None	15.59	0	1	1
