# Supplementary material for: Machine learning-based health environmental-clinical risk scores in European children
Source: Commun Med (Lond). 2024 May 23;4:98. doi: 10.1038/s43856-024-00513-y (PMC11116423; doi:10.1038/s43856-024-00513-y)
Supplement: Supplementary file 5 — Supplementary Data 2 [file 43856_2024_513_MOESM5_ESM.xlsx]

## Sheet: Sheet1
Variable name	Availability by cohorts (percent)
	BIB	EDE	KAN	MOB	RHE	SAB
Outdoor and urban exposures
Temperature (preg)	99.54	61.08	97.58	97.25	99.5	93.55
Temperature (month)	56.02	99.51	99.52	100	100	99.26
Temperature (satellite)	NA	100	99.52	100	99.5	99.75
Humidity (preg)	99.54	61.08	97.58	97.25	99.5	93.55
Humidity (day)	43.52	99.51	76.33	100	99.5	99.26
Humidity (week)	48.15	99.51	99.52	100	100	99.26
Humidity (month)	56.02	99.51	99.52	100	100	99.26
UV-Vit.D (month)	100	99.51	99.52	100	100	99.26
NO2(day)	92.13	99.51	99.52	100	99.5	99.26
NO2(week)	99.07	99.51	99.52	100	100	99.26
NO2(year)	100	99.51	99.52	100	100	99.26
NOX(day)	92.13	NA	99.52	100	NA	99.26
NOX(week)	99.07	NA	99.52	100	NA	99.26
PM10(day)	92.13	NA	99.52	100	99.5	99.26
PM10(week)	99.07	NA	99.52	100	100	99.26
PM10(year)	100	NA	99.52	100	100	99.26
PM2.5(preg)	99.54	99.51	97.58	97.25	100	93.55
PM2.5(day)	92.13	99.51	99.52	100	99.5	99.26
PM2.5(week)	99.07	99.51	99.52	100	100	99.26
PM2.5(year)	100	99.51	99.52	100	100	99.26
PMabsorbance(day)	92.13	NA	99.52	100	NA	99.26
PMabsorbance(week)	99.07	NA	99.52	100	NA	99.26
PMabsorbance(year)	100	NA	99.52	100	NA	99.26
Traffic noise (24h-home)	NA	25.12	96.14	99.66	84.5	91.81
Traffic noise (24h-school)	NA	26.6	95.65	98.97	83.5	91.07
Traffic noise(24hcommuting)	NA	28.57	95.17	96.91	83.5	92.31
Traffic noise (night-home)	NA	25.12	NA	99.66	NA	91.81
Traffic noise (night-school)	NA	26.6	NA	98.97	NA	91.07
Noise disturbance (other children)	99.54	100	97.58	100	100	99.5
Noise disturbance (street)	100	100	97.1	100	100	99.5
Noise disturbance (traffic)	100	100	97.58	99.31	100	99.26
Noise disturbance (neighbours)	100	100	97.58	100	100	99.5
Noise disturbance (pubs)	99.07	99.01	96.14	100	100	99.5
Noise disturbance (industry)	99.07	99.51	95.65	100	100	99.5
Noise disturbance (works)	99.54	99.51	96.62	99.66	99.5	99.5
Noise disturbance (other)	98.61	93.1	88.41	82.47	100	99.26
Noise disturbance (sleep)	100	100	99.03	99.31	100	99.26
Green space size (home)	100	72.91	99.52	100	77.5	98.76
Green space size (school)	100	72.91	97.58	99.31	76.5	98.51
Green space distance(home)	100	72.91	99.52	100	77.5	98.76
Green space distance(school)	100	72.91	97.58	99.31	76.5	98.51
Blue space size(home)	100	72.91	99.52	100	77.5	98.76
Blue space size(school)	100	72.91	97.58	99.31	76.5	98.51
Blue space distance(home)	100	72.91	99.52	100	77.5	98.76
Blue space distance(school)	100	72.91	97.58	99.31	76.5	98.51
NDVI(100m-home)	100	100	99.52	100	99.5	99.75
NDVI(100m-school)	100	100	97.58	99.31	99.5	99.75
NDVI(100m-commuting)	100	97.04	96.62	97.25	99	98.76
Accessibility(bus lines 300m)	100	26.11	98.07	NA	NA	91.32
Accessibility(bus lines 300m - shcool)	100	26.6	97.1	NA	NA	90.07
Accessibility(bus stops 300m)	100	26.6	98.55	100	99.5	91.32
Accessibility(bus stops 300m - shcool)	100	26.6	97.58	99.31	99.5	90.07
Building density (300m)	92.13	98.03	87.92	98.97	61	92.56
Building density (300m-school)	89.35	98.03	97.1	99.31	67.5	92.06
Facility density (300m)	100	100	99.52	100	100	100
Facility density (300m - school)	100	100	97.58	99.31	100	100
Facility richness (300m)	100	100	99.52	100	100	100
Facility richness (300m - school)	100	100	97.58	99.31	100	100
Population density (home)	100	100	99.52	100	100	100
Population density (school)	100	100	97.58	99.31	100	100
Population density (preg)	100	99.51	100	96.56	100	93.55
Connectivity (300m)	100	97.54	96.14	99.66	51.5	87.59
Connectivity (300m - school)	100	98.03	94.2	99.31	62.5	86.35
Connectivity (300m - preg)	100	98.03	99.03	96.91	64	93.55
Land use (300m)	100	73.89	99.52	100	77.5	98.76
Land use (300m - school)	100	72.91	97.58	99.31	76.5	98.51
Deprivation Index(quintiles)	96.76	98.03	NA	100	60	100
Deprivation Index(quintiles-school)	95.37	98.03	NA	99.31	66.5	100
Walkability	100	73.4	96.14	99.66	49.5	87.59
Walkability(shcool)	100	72.91	94.2	99.31	57	86.35
Green space(300m-home)	100	72.91	99.52	100	77.5	98.76
Green space(300m-school)	100	72.91	97.58	99.31	76.5	98.51
Green space(300m-preg)	100	74.88	100	96.91	79.5	93.55
Blue space(300m-home)	100	72.91	99.52	100	77.5	98.76
Blue space(300m-school)	100	72.91	97.58	99.31	76.5	98.51
Blue space(300m-preg)	100	74.88	100	96.91	79.5	93.55
Road traffic load(100m-preg)	100	99.01	100	NA	85	93.55
Road traffic load(100 m)	100	100	95.17	99.66	84	100
Road traffic load(100 m-school)	99.54	100	96.14	99.31	83.5	100
Traffic density nearest road	100	100	99.52	100	92	100
Traffic density nearest road (school)	100	100	97.58	99.31	92	100
Inverse distance nearest road (preg)	100	99.51	100	97.25	100	93.55
Inverse distance nearest road	100	100	99.52	100	92	100
Inverse distance nearest road (school)	100	100	97.58	99.31	92	100
Social and economic capital
Familly affluence	100	100	99.52	100	100	99.26
Familly finance	100	100	98.55	100	99.5	99.5
Friendly contacts freq	99.54	100	99.52	100	100	96.53
Employment status	100	100	99.03	100	100	99.75
Is caucasian?	96.76	99.01	97.58	92.78	100	91.07
Contaminant exposures
Cigarette(mother)	84.26	96.55	96.14	86.6	98.5	54.84
Cotinine(mother)	97.22	99.51	NA	93.47	99	55.33
Cotinine(dich)	94.91	97.54	98.07	93.47	99.5	55.33
Cotinine(cat-mother)	97.22	99.51	NA	93.47	99	55.33
ETS	96.76	97.04	95.17	100	99.5	97.27
Parental smoking	98.15	100	97.1	100	99.5	98.76
Tobacco Consumption(mother)	100	100	99.03	100	100	99.75
Arsenic (child)	94.44	97.54	98.07	92.78	99.5	55.33
Arsenic (mother)	59.72	27.59	96.62	89	99	NA
Cadmium (child)	94.44	97.54	98.07	92.78	99.5	55.33
Cadmium (mother)	59.72	27.59	96.62	89	99	NA
Cobalt (child)	94.44	97.54	98.07	92.78	99.5	55.33
Cobalt (mother)	59.72	27.59	96.62	89	99	NA
Caesium (child)	94.44	97.54	98.07	92.78	99.5	55.33
Caesium (mother)	59.72	27.59	96.62	89	99	NA
Copper (child)	94.44	97.54	98.07	92.78	99.5	55.33
Copper (mother)	59.72	27.59	96.62	89	99	NA
Mercury (child)	94.44	97.54	98.07	92.78	99.5	55.33
Mercury (mother)	59.72	27.59	96.62	89	99	46.4
Manganese (child)	94.44	97.54	98.07	92.78	99.5	55.33
Manganese (mother)	59.72	27.59	96.62	89	99	NA
Molybdenum (child)	94.44	97.54	98.07	92.78	99.5	55.33
Molybdenum (mother)	59.72	27.59	96.62	89	99	NA
Lead (child)	94.44	97.54	98.07	92.78	99.5	55.33
Lead (mother)	59.72	27.59	96.62	89	99	NA
Potassium (mother)	59.72	27.59	96.62	89	99	NA
Potassium (child)	94.44	97.54	98.07	92.78	99.5	55.33
Magnesium (mother)	59.72	27.59	96.62	89	99	NA
Magnesium (child)	94.44	97.54	98.07	92.78	99.5	55.33
Sodium (mother)	59.72	27.59	96.62	89	99	NA
Sodium (child)	94.44	97.54	98.07	92.78	99.5	55.33
Selenium (mother)	59.72	27.59	96.62	89	99	NA
Selenium (child)	94.44	97.54	98.07	92.78	99.5	55.33
Zinc (mother)	59.72	27.59	96.62	89	99	NA
Zinc (child)	94.44	97.54	98.07	92.78	99.5	55.33
Thallium (child)	94.44	97.54	98.07	92.78	99.5	55.33
Thallium (mother)	59.72	27.59	96.62	89	99	NA
Indoor PMabsorbance	88.43	92.61	92.75	99.31	90.5	95.78
Indoor benzene	96.76	95.07	78.26	98.63	97	95.53
Indoor NO2	96.76	94.58	75.85	79.73	89.5	97.77
Indoor PM2.5	91.67	97.04	94.2	100	89	93.05
Indoor TEX	92.13	91.63	70.05	91.75	96	94.79
Indoor BTEX	95.37	92.12	86.96	92.1	96.5	97.77
Indoor Toluene	94.91	89.16	51.69	72.51	96.5	95.53
Indoor Ethylbenzene	91.67	90.15	65.7	91.07	95.5	94.29
Indoor (P/M)-xylene	94.91	97.54	75.85	96.56	97	95.04
Indoor O-xylene	67.13	78.82	57	88.66	99.5	96.03
DEP (child)	94.91	97.54	98.07	93.47	99	55.09
DEP (mother)	97.22	99.51	NA	92.44	99	53.35
DETP (child)	91.2	94.58	97.1	93.13	98	55.09
DETP (mother)	93.52	96.06	NA	85.57	97	51.61
DMP (child)	94.91	97.54	97.58	92.78	98.5	55.09
DMP (mother)	96.76	99.51	NA	91.41	98	54.34
DMTP (child)	94.91	97.54	97.58	93.47	99.5	55.33
DMTP (mother)	97.22	99.51	NA	92.1	99	54.09
DMDTP (child)	94.91	97.54	98.07	93.13	99.5	55.33
Bisphenol A (child)	93.06	97.04	97.1	92.78	99.5	54.59
Bisphenol A (mother)	96.76	99.01	NA	92.44	99	54.09
N-Butyl paraben (child)	93.98	97.04	98.07	92.78	99.5	55.33
N-Butyl paraben (mother)	96.76	99.01	NA	92.44	99	53.85
Ethyl paraben (child)	94.91	97.04	98.07	93.13	99.5	55.09
Ethyl paraben (mother)	96.76	99.01	NA	NA	99	54.34
Methyl paraben (child)	94.91	97.54	98.07	92.78	99.5	55.33
Methyl paraben (mother)	96.3	98.52	NA	NA	99	54.34
Oxybenzone (child)	94.91	97.54	98.07	93.47	99.5	55.33
Oxybenzone (mother)	96.76	99.01	NA	92.44	99	54.34
Propyl paraben (child)	91.67	96.55	97.1	92.78	98.5	54.84
Propyl paraben (mother)	96.3	99.01	NA	92.44	99	54.09
Triclosan (child)	94.91	97.54	98.07	93.47	99.5	55.33
Triclosan (mother)	96.76	99.01	NA	92.44	99	54.34
DDE(child)	94.91	94.09	96.14	92.1	98	54.34
DDE(mother)	91.67	97.04	NA	87.97	89.5	55.09
DDT(child)	94.91	94.09	96.14	92.1	98	54.34
DDT(mother)	91.67	97.04	NA	87.97	89.5	NA
HCB(child)	94.91	94.09	96.14	92.1	98	54.34
HCB(mother)	91.67	97.04	NA	87.97	89.5	55.09
sumPCB(child)	94.91	94.09	96.14	92.1	98	54.34
sumPCB(mother)	91.67	97.04	NA	87.97	89.5	NA
Brominated (preg)	54.17	NA	98.55	91.41	92.5	NA
Chloroform (preg)	54.17	NA	98.55	91.41	92.5	NA
Water source	100	100	99.03	100	100	99.75
sum DEHP (child)	92.13	95.57	95.65	85.22	97.5	55.33
sum DEHP (mother)	95.83	99.01	NA	92.44	98.5	11.66
PFHXS (child)	94.91	97.54	98.07	93.47	99.5	55.33
PFHXS (mother)	92.59	97.54	95.65	87.29	86.5	55.33
PFNA (child)	94.91	97.54	98.07	93.47	99.5	55.33
PFNA (mother)	92.59	97.54	95.65	87.29	86.5	55.33
PFOA (child)	94.91	97.54	98.07	93.47	99.5	55.33
PFOA (mother)	92.59	97.54	95.65	87.29	86.5	55.33
PFOS (child)	94.91	97.54	98.07	93.47	99.5	55.33
PFOS (mother)	92.59	97.54	95.65	87.29	86.5	55.33
PFUNDA (child)	94.91	97.54	98.07	93.47	99.5	55.33
PFUNDA (mother)	92.59	97.54	95.65	87.29	86.5	3.72
PBDE153(child)	94.91	94.09	96.14	92.1	98	54.34
PBDE153(mother)	91.67	97.04	NA	87.97	NA	NA
PBDE47(child)	94.91	94.09	96.14	92.1	98	54.34
PBDE47(mother)	91.67	97.04	NA	87.97	18.5	NA
Lifestyle
Bleach usage	100	99.01	90.82	100	99.5	99.26
Ammonia usage	95.83	94.58	93.24	99.31	98.5	99.26
Solvents usage	96.76	96.55	89.86	95.88	99.5	99.26
Waxes usage	99.54	99.51	95.17	97.59	99.5	99.26
Floor cleaning usage	99.54	100	97.58	100	99.5	99.26
Air fresheners usage	99.54	97.54	96.62	97.59	99.5	99.26
Perfumed products usage	100	99.01	94.2	94.85	99.5	99.01
Furniture sprays usage	99.07	98.03	95.65	98.97	99.5	99.01
Multipurpose sprays usage	99.54	96.06	91.79	99.66	99.5	99.01
Degreasing sprays usage	99.07	98.52	94.2	97.25	99.5	99.01
Glass cleaning sprays usage	99.54	99.01	96.14	100	99.5	99.01
Air refreshing sprays usage	99.54	98.03	97.58	99.31	99.5	99.26
Other sprays usage	93.98	89.66	78.26	87.29	99.5	98.26
Child presence during cleaning	99.07	98.52	93.72	99.66	99.5	99.26
Vaccum freq	100	100	99.03	100	99.5	99.26
Dairy intake (preg)	NA	98.03	NA	97.25	76	99.01
Fish intake (preg)	51.85	99.51	NA	97.25	76	99.01
Fruit intake (preg)	NA	99.51	NA	97.25	76	99.01
Legume intake (preg)	NA	99.51	NA	97.25	76	99.01
Meat intake (preg)	47.69	99.01	NA	95.53	76	100
Vegetables intake (preg)	NA	99.01	NA	95.88	76	99.01
Butter intake	100	100	99.03	100	100	99.01
Canned fish intake	99.54	100	99.03	100	99.5	99.26
Canned fruit intake	99.07	100	99.03	99.66	100	99.5
Cheese intake	99.54	100	99.03	100	99.5	99.5
Chocolate intake	99.54	100	99.03	100	100	99.01
Sausages intake	99.54	100	99.03	100	99.5	99.5
Biscuits intake	99.54	100	99.03	100	100	99.26
Cooked vegetabes intake	99.54	100	99.03	99.66	100	99.5
Grain intake	99.07	100	99.03	100	100	99.01
Dairy desert intake	99.54	100	99.03	100	100	99.5
Sugar free drinks intake	99.54	100	99.03	100	100	99.01
Mayonaise intake	100	100	99.03	100	100	99.01
Dried fruits intake	99.07	100	99.03	99.66	100	99.5
Egg intake	99.54	100	99.03	100	99.5	99.5
French fries intake	99.54	100	99.03	99.66	100	99.26
Fruit juice intake	99.54	100	99.03	99.66	100	99.26
Fruits intake	99.54	100	99.03	99.66	100	99.5
Ham intake	99.54	100	99.03	100	99.5	99.26
Margarine intake	100	100	99.03	100	100	98.76
Milk intake	99.54	100	99.03	100	99.5	99.5
Nuts intake	99.07	100	99.03	99.66	100	99.26
Oily fish intake	99.54	100	99.03	100	99.5	99.5
Olive oil intake	99.54	100	99.03	100	100	99.01
Cereals intake	99.54	100	99.03	100	100	99.26
Pastries intake	99.54	100	99.03	100	100	99.26
Potatoes intake	99.54	100	99.03	99.66	100	99.5
Poulty intake	99.54	100	99.03	100	99.5	99.5
Pro-biotic yogurt intake	99.54	100	99.03	100	99.5	99.26
Pulses intake	99.54	100	99.03	99.66	100	99.5
Raw vegetables intake	99.54	100	99.03	100	100	99.5
Red meat intake	99.54	100	99.03	100	99.5	99.5
Pasta-rice intake	99.54	100	99.03	100	100	99.01
Crispy bread intake	99.54	100	99.03	100	100	99.01
Crisps intake	100	100	99.03	100	100	99.01
Seafood intake	99.54	100	99.03	100	99.5	99.5
Fizzy drinks intake	99.54	100	99.03	100	100	99.01
Sugar intake	99.54	100	99.03	100	100	99.01
Sugar cereal intake	99.54	100	99.03	100	100	98.76
Sweet intake	99.54	100	99.03	100	100	99.01
Vegetable oil intake (non olive)	100	100	99.03	100	100	99.01
White bread intake	99.07	100	99.03	100	100	99.26
Lean intake	99.54	100	99.03	100	99.5	99.5
Yogurt intake	99.54	100	99.03	100	99.5	99.5
Caffeinated drinks intake	100	100	99.03	100	100	97.77
Fast food intake	100	100	99.03	100	100	98.01
Breakfast pastries	100	100	99.03	100	100	98.01
Breakdast dairies	100	100	99.03	100	100	98.01
Organic food intake	100	100	99.03	100	100	98.01
Ready made intake	100	100	99.03	100	100	98.01
Skips breakfast	100	100	99.03	100	100	97.77
Food group: sweets	99.54	100	99.03	100	100	99.01
Food group: meat	99.54	100	99.03	100	99.5	99.26
Food group: processed meat	99.54	100	99.03	100	99.5	99.26
Food group: seafood	99.54	100	99.03	100	99.5	99.26
Food group: yogurt	99.54	100	99.03	100	99.5	99.26
Food group: beverages	99.54	100	99.03	100	100	99.01
Food group: bread	99.07	100	99.03	100	100	99.01
Food group: breakfast cereal	99.54	100	99.03	100	100	98.76
Food group: potatoes	99.54	100	99.03	99.66	100	99.26
Food group : vegetables	99.54	100	99.03	99.66	100	99.5
Food group : dairy	99.54	100	99.03	100	99.5	99.26
Food group: fruits	99.07	100	99.03	99.66	100	99.26
Food group: cereal	99.07	100	99.03	100	100	98.51
Food group: bakery	99.54	100	99.03	100	100	99.26
Food group: lipids	100	100	99.03	100	100	98.76
sum kidmed	100	100	99.03	100	100	99.5
Moderate and vigorous PA	70.83	90.64	59.42	70.45	86.5	50.12
Sedentary behaviour	99.54	96.55	99.03	100	100	99.75
Sleep duration	100	100	99.03	99.31	100	100
Time outdoor in summer (weekdays)	100	100	98.55	99.66	100	98.51
Time outdoor in summer (weekend)	100	100	98.55	99.66	100	98.51
Time outdoor in summer (holidays)	100	100	98.55	99.66	100	98.26
Time outdoor (weekdays)	100	100	96.14	99.66	100	98.26
Time outdoor (weekend)	100	100	95.65	99.66	100	98.26
Time outdoor (holidays)	99.54	100	96.14	99.66	100	98.26
Alcohol intake (preg)	99.54	89.16	97.58	97.25	80	100
Folic acid supplementation(preg)	NA	99.51	NA	97.25	95.5	100
Moderate phys. activity (preg)	NA	NA	NA	97.25	NA	99.01
Vigorous phys. activity (preg)	NA	NA	NA	89.69	NA	98.76
Lunch at home?	100	100	99.03	100	100	98.76
kidmed1	100	100	99.03	100	100	99.5
kidmed2	100	100	99.03	100	100	99.5
kidmed3	100	100	99.03	100	100	99.5
kidmed4	100	100	99.03	100	100	99.5
kidmed5	100	100	99.03	100	100	99.5
kidmed6	100	100	99.03	100	100	99.5
kidmed7	100	100	99.03	100	100	99.5
kidmed8	100	100	99.03	100	100	99.5
kidmed10	100	100	99.03	100	100	99.5
kidmed11	100	100	99.03	100	100	99.5
kidmed12	100	100	99.03	100	100	99.5
kidmed13	100	100	99.03	100	100	99.5
kidmed14	100	100	99.03	100	100	99.5
kidmed15	100	100	99.03	100	100	99.5
kidmed16	100	100	99.03	100	100	99.5
Nutritional supplements	100	100	99.03	100	100	98.26
Proteome
Adiponectin	92.59	75.86	97.1	77.32	96	53.6
CRP	92.59	75.86	97.1	77.32	96	53.6
APO.A1	92.59	75.86	97.1	77.32	96	53.6
APO.B	92.59	75.86	97.1	77.32	96	53.6
APO.E	92.59	75.86	97.1	77.32	96	53.6
IL1beta	92.59	75.86	97.1	77.32	96	53.6
MCP1	92.59	75.86	97.1	77.32	96	53.6
Leptin	92.59	75.86	97.1	77.32	96	53.6
HGF	92.59	75.86	97.1	77.32	96	53.6
INSULIN	92.59	75.86	97.1	77.32	96	53.6
TNFalfa	92.59	75.86	97.1	77.32	96	53.6
BAFF	92.59	75.86	97.1	77.32	96	53.6
Cpeptide	92.59	75.86	97.1	77.32	96	53.6
PAI1	92.59	75.86	97.1	77.32	96	53.6
IL8	92.59	75.86	97.1	77.32	96	53.6
FGFBasic	92.59	75.86	97.1	77.32	96	53.6
GCSF	92.59	75.86	97.1	77.32	96	53.6
IL10	92.59	75.86	97.1	77.32	96	53.6
IL13	92.59	75.86	97.1	77.32	96	53.6
IL12	92.59	75.86	97.1	77.32	96	53.6
Eotaxin	92.59	75.86	97.1	77.32	96	53.6
IL17	92.59	75.86	97.1	77.32	96	53.6
MIP1alfa	92.59	75.86	97.1	77.32	96	53.6
MIP1beta	92.59	75.86	97.1	77.32	96	53.6
IL15	92.59	75.86	97.1	77.32	96	53.6
EGF	92.59	75.86	97.1	77.32	96	53.6
IL5	92.59	75.86	97.1	77.32	96	53.6
IFNgamma	92.59	75.86	97.1	77.32	96	53.6
IL1RA	92.59	75.86	97.1	77.32	96	53.6
IL2	92.59	75.86	97.1	77.32	96	53.6
IP10	92.59	75.86	97.1	77.32	96	53.6
IL2R	92.59	75.86	97.1	77.32	96	53.6
MIG	92.59	75.86	97.1	77.32	96	53.6
IL4	92.59	75.86	97.1	77.32	96	53.6
Urine metabolome
Creatinine	92.59	76.85	98.55	78.69	100	54.09
Leucine	92.59	76.85	98.55	78.69	100	54.09
Isoleucine	92.59	76.85	98.55	78.69	100	54.09
Valine	92.59	76.85	98.55	78.69	100	54.09
3-hydroxyisobutyrate	92.59	76.85	98.55	78.69	100	54.09
4-deoxyerythronic acid	92.59	76.85	98.55	78.69	100	54.09
4-deoxythreonic acid	92.59	76.85	98.55	78.69	100	54.09
Lactate	92.59	76.85	98.55	78.69	100	54.09
2-hydroxyisobutyrate	92.59	76.85	98.55	78.69	100	54.09
Alanine	92.59	76.85	98.55	78.69	100	54.09
Lysine	92.59	76.85	98.55	78.69	100	54.09
Acetate	92.59	76.85	98.55	78.69	100	54.09
p-cresol sulfate	92.59	76.85	98.55	78.69	100	54.09
Succinate	92.59	76.85	98.55	78.69	100	54.09
Glutamine	92.59	76.85	98.55	78.69	100	54.09
Citrate	92.59	76.85	98.55	78.69	100	54.09
Dimethylamine	92.59	76.85	98.55	78.69	100	54.09
Trimethylamine	92.59	76.85	98.55	78.69	100	54.09
Carnitine	92.59	76.85	98.55	78.69	100	54.09
Trimethylamine oxide	92.59	76.85	98.55	78.69	100	54.09
Scyllo-inositol	92.59	76.85	98.55	78.69	100	54.09
Taurine	92.59	76.85	98.55	78.69	100	54.09
Glycine	92.59	76.85	98.55	78.69	100	54.09
Creatine	92.59	76.85	98.55	78.69	100	54.09
Hippurate	92.59	76.85	98.55	78.69	100	54.09
Formate	92.59	76.85	98.55	78.69	100	54.09
Pantothenic acid	92.59	76.85	98.55	78.69	100	54.09
3-hydroxybutyrate/3-aminoisobutyrate	92.59	76.85	98.55	78.69	100	54.09
3-hydroxyisovalerate	92.59	76.85	98.55	78.69	100	54.09
N-acetyl neuraminic acid	92.59	76.85	98.55	78.69	100	54.09
Acetone	92.59	76.85	98.55	78.69	100	54.09
5-oxoproline	92.59	76.85	98.55	78.69	100	54.09
3-aminoisobutyrate	92.59	76.85	98.55	78.69	100	54.09
Proline betaine	92.59	76.85	98.55	78.69	100	54.09
Glucose	92.59	76.85	98.55	78.69	100	54.09
Sucrose	92.59	76.85	98.55	78.69	100	54.09
Urea	92.59	76.85	98.55	78.69	100	54.09
N-methyl-2-pyridone-5-carboxamide	92.59	76.85	98.55	78.69	100	54.09
p-hydroxyphenylacetate	92.59	76.85	98.55	78.69	100	54.09
Tyrosine	92.59	76.85	98.55	78.69	100	54.09
3-Indoxylsulfate	92.59	76.85	98.55	78.69	100	54.09
N-methylpicolinic acid	92.59	76.85	98.55	78.69	100	54.09
N-methylnicotinic acid	92.59	76.85	98.55	78.69	100	54.09
N1-methyl-nicotinamide	92.59	76.85	98.55	78.69	100	54.09
Serum metabolome
(C2+C3) / C0	95.37	77.34	98.55	79.04	100	52.61
AAA	95.37	77.34	98.55	79.04	100	52.61
ADMA / Arg	95.37	77.34	98.55	79.04	100	52.61
BCAA	95.37	77.34	98.55	79.04	100	52.61
Cit / Arg	95.37	77.34	98.55	79.04	100	52.61
Cit / Orn	95.37	77.34	98.55	79.04	100	52.61
CPT-I ratio	95.37	77.34	98.55	79.04	100	52.61
Fisher ratio	95.37	77.34	98.55	79.04	100	52.61
Glucogenic AA	95.37	77.34	98.55	79.04	100	52.61
Kynurenine / Trp	95.37	77.34	98.55	79.04	100	52.61
Met-SO / Met	95.37	77.34	98.55	79.04	100	52.61
MUFA (PC)	95.37	77.34	98.55	79.04	100	52.61
MUFA (PC) / SFA (PC)	95.37	77.34	98.55	79.04	100	52.61
Non essential AA	95.37	77.34	98.55	79.04	100	52.61
Orn / Arg	95.37	77.34	98.55	79.04	100	52.61
PUFA (PC)	95.37	77.34	98.55	79.04	100	52.61
PUFA (PC) / MUFA (PC)	95.37	77.34	98.55	79.04	100	52.61
PUFA (PC) / SFA (PC)	95.37	77.34	98.55	79.04	100	52.61
Putrescine / Orn	95.37	77.34	98.55	79.04	100	52.61
SDMA / Arg	95.37	77.34	98.55	79.04	100	52.61
Serotonin / Trp	95.37	77.34	98.55	79.04	100	52.61
SFA (PC)	95.37	77.34	98.55	79.04	100	52.61
Spermidine / Putrescine	95.37	77.34	98.55	79.04	100	52.61
Spermine / Spermidine	95.37	77.34	98.55	79.04	100	52.61
Total AC-DC / Total AC	95.37	77.34	98.55	79.04	100	52.61
Total AC-OH / Total AC	95.37	77.34	98.55	79.04	100	52.61
Total DMA / Arg	95.37	77.34	98.55	79.04	100	52.61
Total lysoPC	95.37	77.34	98.55	79.04	100	52.61
Total lysoPC / Total PC	95.37	77.34	98.55	79.04	100	52.61
Total PC ae	95.37	77.34	98.55	79.04	100	52.61
Total SM	95.37	77.34	98.55	79.04	100	52.61
Total SM-OH	95.37	77.34	98.55	79.04	100	52.61
Total SM-OH / Total SM-non OH	95.37	77.34	98.55	79.04	100	52.61
Tyr / Phe	95.37	77.34	98.55	79.04	100	52.61
Covariates
zBMI (child)	100	100	100	100	100	100
BMI (mother)	97.22	99.01	97.58	97.25	98.5	100
Weight gain (preg)	58.33	90.15	90.34	92.78	98.5	96.77
Gestational age	100	100	97.58	97.25	99.5	100
Child age (days)	100	100	100	100	100	100
Maternal age at birth	99.54	100	97.58	97.25	99	100
Child sex	100	100	100	100	100	100
Maternal education (preg)	83.8	96.55	96.14	90.03	98.5	55.09
Paternal education (preg)	71.3	92.12	96.14	88.66	96.5	54.84
Parents native? (preg)	97.69	99.01	97.58	94.5	99.5	99.26
Parity (preg)	93.06	100	97.58	97.25	97.5	99.5
Asthma medications	100	100	100	100	100	99.26
Season of birth	100	100	99.03	100	98	99.5
Cohort of inclusion	100	100	100	100	100	100
Clinical factors
Asthma	100	100	99.52	100	100	98.76
Rhinitis	100	100	100	100	100	99.26
Rhinitis (air)	100	100	100	100	100	99.26
Blood pressure(sys)	98.61	100	100	100	100	99.75
Blood pressure(dias)	98.61	100	100	100	100	99.75
IQ	99.07	98.52	100	100	99.5	98.51
Maternal stress	99.54	99.51	99.52	100	100	98.26
2-back mother	94.44	55.17	NA	97.25	3	89.58
3-back mother	95.37	55.17	NA	97.25	3	89.33
phospho (mother)	95.37	97.54	NA	88.66	89.5	55.09
phospho (child)	94.91	94.09	97.1	92.1	98.5	54.84
total cholesterol(mother)	95.37	97.54	NA	88.66	89.5	55.09
total cholesterol(child)	94.91	94.09	97.1	92.1	98.5	54.84
triglycerides (mother)	95.37	97.54	NA	88.66	89.5	55.09
triglycerides (child)	94.91	94.09	97.1	92.1	98.5	54.84
HDL cholesterol(mother)	95.37	97.54	NA	88.66	89.5	NA
HDL cholesterol(child)	94.91	94.09	97.1	92.1	98.5	54.84
LDL cholesterol (child)	94.91	94.09	97.1	92.1	98.5	54.84
