# Supplementary material for: Machine learning-based health environmental-clinical risk scores in European children
Source: Commun Med (Lond). 2024 May 23;4:98. doi: 10.1038/s43856-024-00513-y (PMC11116423; doi:10.1038/s43856-024-00513-y)
Supplement: Supplementary file 6 — Supplementary Data 3 [file 43856_2024_513_MOESM6_ESM.xlsx]

## Sheet: Mental (P-factor)
Name	Feature importance	Standard deviation
Maternal stress	0.16	0.01
Noise disturbance (other children)	0.045	0.012
zBMI (child)	0.04	0.009
Noise disturbance (neighbours)	0.036	0.006
Tyrosine	0.025	0.01
Bisphenol A (mother)	0.023	0.007
Kynurenine / Trp	0.022	0.007
Rhinitis (yes)	0.019	0.005
Maternal age at birth	0.018	0.005
3-back mother	0.018	0.005
Copper (mother)	0.017	0.004
Food group : dairy	0.017	0.006
Indoor PM2.5	0.016	0.005
Copper (child)	0.015	0.005
Parental parity	0.015	0.008
Skips breakfast	0.015	0.006
PM10(week)	0.014	0.004
Food group: processed meat	0.013	0.006
DDE(child)	0.013	0.003
Humidity	0.013	0.003
N-acetyl neuraminic acid	0.013	0.004
Cit / Arg	0.012	0.005
Meat intake	0.012	0.003
Food group: sweets	0.012	0.004
Sleep duration	0.01	0.005
PM2.5	0.01	0.004
Mercury (child)	0.01	0.006
Indoor O-xylene	0.01	0.007
Child sex	0.01	0.003
PM2.5(year)	0.009	0.004
Cotinine(mother)	0.009	0.004
Carnitine	0.009	0.006
Sodium (mother)	0.009	0.003
sum DEHP (child)	0.009	0.005
3-hydroxyisovalerate	0.008	0.004
Caffeinated drinks intake	0.008	0.007
Indoor Ethylbenzene	0.008	0.004
Noise disturbance (street)	0.008	0.004
Lead (child)	0.007	0.003
INSULIN	0.007	0.004
Sedentary behaviour	0.007	0.004
Caesium (child)	0.007	0.005
BCAA	0.007	0.005
APO.A1	0.007	0.003
Cigarette(mother)	0.007	0.004
triglycerides (child)	0.007	0.002
Green space distance(home)	0.007	0.002
Indoor benzene	0.006	0.003
Traffic density nearest road (school)	0.006	0.006
DMTP (child)	0.006	0.004
Noise disturbance (other)	0.006	0.005
Accessibility(bus lines 300m)	0.006	0.004
DMP (mother)	0.006	0.003
Cheese intake	0.006	0.003
EGF	0.006	0.003
Indoor NO2	0.006	0.003
Ethyl paraben (mother)	0.006	0.004
2-back mother	0.005	0.003
N-methylnicotinic acid	0.005	0.003
Fruit intake	0.005	0.002
Employment status (unemployed)	0.005	0.003
sum DEHP (mother)	0.005	0.003
Orn / Arg	0.005	0.002
Moderate and vigorous PA	0.005	0.003
Cobalt (mother)	0.005	0.003
Cadmium (child)	0.004	0.003
IP10	0.004	0.003
AAA	0.004	0.002
Oxybenzone (child)	0.004	0.002
NOX(week)	0.004	0.004
Cadmium (mother)	0.004	0.003
APO.B	0.004	0.002
Mayonaise intake	0.004	0.003
Food group: meat	0.004	0.002
Bisphenol A (child)	0.004	0.003
Noise disturbance (works)	0.004	0.003
(C2+C3) / C0	0.004	0.003
Food group: bakery	0.004	0.003
PM10(year)	0.004	0.002
Humidity (day)	0.004	0.002
Vaccum freq	0.003	0.002
Total lysoPC	0.003	0.003
IL2R	0.003	0.003
Trimethylamine oxide	0.003	0.002
Familly finance (quite difficult)	0.003	0.003
Population density	0.003	0.003
PFHXS (child)	0.003	0.002
PFNA (mother)	0.003	0.002
PFUNDA (mother)	0.003	0.003
DMP (child)	0.003	0.003
Ready made intake	0.003	0.003
SDMA / Arg	0.003	0.002
ADMA / Arg	0.003	0.003
sum kidmed	0.003	0.002
Margarine intake	0.003	0.002
triglycerides (mother)	0.003	0.002
5-oxoproline	0.003	0.003
Asthma medications	0.003	0.002
Manganese (mother)	0.003	0.002
PUFA (PC)	0.003	0.002

## Sheet: Cardiometabolic (MetS)
Name	Feature importance	Standard deviation
IL1beta	0.285	0.019
APO.A1	0.147	0.005
(C2+C3) / C0	0.127	0.012
APO.E	0.08	0.006
AAA	0.065	0.012
4-deoxyerythronic acid	0.051	0.004
Cpeptide	0.049	0.009
Leptin	0.046	0.009
Total PC ae	0.04	0.007
Tyr / Phe	0.037	0.008
Total SM	0.037	0.009
Total lysoPC / Total PC	0.036	0.01
Cit / Arg	0.032	0.007
Lactate	0.032	0.008
Accessibility (bus lines 300m - school)	0.032	0.008
DDE (child)	0.03	0.008
BAFF	0.026	0.013
Oily fish intake	0.024	0.006
Sodium (child)	0.024	0.005
TNFalfa	0.024	0.005
Child age (days)	0.024	0.008
Total AC-OH / Total AC	0.023	0.007
CRP	0.022	0.002
HGF	0.022	0.007
Child sex	0.021	0.007
Spermidine / Putrescine	0.021	0.005
IL10	0.021	0.005
Met-SO / Met	0.02	0.007
Serotonin / Trp	0.02	0.007
HCB(child)	0.019	0.006
PFOA (child)	0.018	0.005
Trimethylamine oxide	0.018	0.005
Accessibility(bus lines 300m)	0.018	0.011
PBDE153(mother)	0.017	0.004
BCAA	0.017	0.005
Cit / Orn	0.017	0.005
p-cresol sulfate	0.017	0.006
Temperature (satellite)	0.016	0.006
Total lysoPC	0.015	0.007
N1-methyl-nicotinamide	0.015	0.005
Glucogenic AA	0.014	0.006
PM2.5	0.014	0.006
Sugar intake	0.014	0.006
Population density (home)	0.014	0.01
Copper (child)	0.013	0.005
PFHXS (mother)	0.013	0.006
MUFA (PC) / SFA (PC)	0.013	0.003
Adiponectin	0.013	0.005
APO.B	0.013	0.004
BMI (mother)	0.013	0.004
Propyl paraben (mother)	0.012	0.007
Isoleucine	0.012	0.006
MCP1	0.012	0.002
IL1RA	0.011	0.005
Trimethylamine	0.011	0.006
Accessibility(bus stops 300m - school)	0.011	0.005
p-hydroxyphenylacetate	0.01	0.005
PM2.5(year)	0.01	0.007
Indoor O-xylene	0.01	0.008
Cotinine(mother)	0.01	0.005
Mercury (mother)	0.01	0.005
sumPCB(child)	0.01	0.007
Green space size (school)	0.01	0.003
PFUNDA (mother)	0.01	0.004
Humidity (month)	0.009	0.004
N-methyl-2-pyridone-5-carboxamide	0.009	0.005
Zinc (mother)	0.009	0.004
PFOS (mother)	0.009	0.004
Olive oil intake	0.008	0.006
Temperature	0.008	0.005
IP10	0.008	0.003
Egg intake	0.008	0.006
Caesium (mother)	0.008	0.003
PM10(week)	0.007	0.004
Carnitine	0.007	0.006
French fries intake	0.007	0.005
PBDE47(mother)	0.007	0.004
2-hydroxyisobutyrate	0.007	0.005
sumPCB(mother)	0.007	0.003
DMTP (child)	0.007	0.005
PM10(day)	0.007	0.005
Orn / Arg	0.007	0.005
Magnesium (mother)	0.006	0.004
Succinate	0.006	0.004
Indoor Toluene	0.006	0.004
Milk intake	0.006	0.005
Total SM-OH / Total SM-non OH	0.006	0.006
Food group : dairy	0.006	0.005
Selenium (child)	0.006	0.004
N-acetyl neuraminic acid	0.006	0.003
Sweet intake	0.006	0.002
PUFA (PC) / SFA (PC)	0.006	0.004
Solvents usage	0.006	0.003
IFNgamma	0.006	0.003
PM2.5(week)	0.005	0.004
Tyrosine	0.005	0.004
Zinc (child)	0.005	0.005
Traffic noise(24hcommuting)	0.005	0.004
Time outdoor (holidays)	0.005	0.004
Hippurate	0.005	0.003

## Sheet: Respiratory (FEV1)
Name	Feature importance	Standard deviation
zBMI (child)	0.059	0.007
N-acetyl neuraminic acid	0.047	0.009
Inverse distance nearest road	0.029	0.005
Facility density (300m - school)	0.021	0.007
CRP	0.021	0.004
MCP1	0.021	0.008
Accessibility(bus lines 300m - shcool)	0.017	0.005
Sugar intake	0.015	0.007
Vegetable oil intake (non olive)	0.015	0.007
Kynurenine / Trp	0.015	0.008
N-methyl-2-pyridone-5-carboxamide	0.015	0.007
sumPCB(mother)	0.014	0.005
PUFA (PC)	0.013	0.005
IL2R	0.013	0.007
Formate	0.012	0.009
4-deoxythreonic acid	0.011	0.005
DDE(child)	0.01	0.004
Copper (child)	0.01	0.005
Zinc (child)	0.009	0.008
Glucogenic AA	0.009	0.004
Cpeptide	0.009	0.006
PFNA (child)	0.008	0.004
FGFBasic	0.008	0.008
DDE(mother)	0.007	0.005
phospho (mother)	0.007	0.007
Cit / Arg	0.006	0.004
N1-methyl-nicotinamide	0.005	0.004
Creatinine	0.005	0.004
Dimethylamine	0.005	0.003
Food group: potatoes	0.005	0.006
Food group: sweets	0.005	0.005
DMTP (child)	0.005	0.003
Succinate	0.005	0.004
Valine	0.005	0.005
INSULIN	0.004	0.004
Traffic noise (night-home)	0.004	0.004
Population density	0.004	0.003
HCB(mother)	0.004	0.005
3-hydroxyisovalerate	0.004	0.005
Employment status (student)	0.004	0.002
Lysine	0.003	0.004
Blood pressure(dias)	0.003	0.003
Facility richness (300m - school)	0.003	0.004
DETP (child)	0.003	0.002
PFOA (mother)	0.003	0.004
Humidity (day)	0.003	0.003
5-oxoproline	0.003	0.004
Traffic noise(24hcommuting)	0.003	0.002
Proline betaine	0.003	0.004
Time outdoor (weekend)	0.003	0.004
Cotinine(mother)	0.003	0.002
N-methylpicolinic acid	0.003	0.003
Spermine / Spermidine	0.003	0.002
Temperature	0.003	0.003
MIP1beta	0.002	0.005
Acetone	0.002	0.002
Red meat intake	0.002	0.003
Fish intake	0.002	0.004
Met-SO / Met	0.002	0.002
PBDE153(child)	0.002	0.003
Tyrosine	0.002	0.002
DDT(child)	0.002	0.002
Molybdenum (mother)	0.002	0.003
BAFF	0.002	0.003
phospho (child)	0.002	0.003
p-cresol sulfate	0.002	0.004
Trimethylamine	0.002	0.004
Creatine	0.002	0.003
Potatoes intake	0.002	0.006
Cadmium (mother)	0.002	0.002
PMabsorbance(week)	0.002	0.003
PFUNDA (child)	0.002	0.002
Noise disturbance (other)	0.002	0.002
IL8	0.002	0.003
PMabsorbance(day)	0.001	0.004
2-hydroxyisobutyrate	0.001	0.001
Bisphenol A (child)	0.001	0.002
Indoor (P/M)-xylene	0.001	0.002
3-hydroxyisobutyrate	0.001	0.001
Caesium (child)	0.001	0.004
PAI1	0.001	0.001
Food group: fruits	0.001	0.002
Milk intake	0.001	0.002
Population density (home)	0.001	0.001
DEP (child)	0.001	0.001
DEP (mother)	0.001	0.002
Total DMA / Arg	0.001	0.001
Molybdenum (child)	0.001	0.001
APO.A1	0.001	0.002
NOX(day)	0.001	0.001
Maternal age at birth	0.001	0.002
Walkability(shcool)	0.001	0.001
Caesium (mother)	0.001	0.002
SFA (PC)	0.001	0.001
Indoor Toluene	0.001	0.002
PFUNDA (mother)	0.001	0.002
Canned fruit intake	0.001	0.001
Isoleucine	0.001	0.001
Oxybenzone (mother)	0.001	0.001
MIG	0.001	0.002
